# Supplementary material for: AVJ16 inhibits lung carcinoma by targeting IGF2BP1
Source: Oncogene. 2025 Jul 8;44(35):3239–54. doi: 10.1038/s41388-025-03449-2 (PMC12375500; doi:10.1038/s41388-025-03449-2)
Supplement: Supplementary file 1 — Dataset 1 [file 41388_2025_3449_MOESM1_ESM.xlsx]

## Sheet: Summary
Table	Title
s1	peak_info_treated_IDR
s1	peak_info_nontreated_IDR
s2	DBP up
s2	DBP down
s3	DESeq
s4	MS_higher in treated
s4	MS_lower in treated

## Sheet: peak_info_treated_IDR
Chromosome	Start	End	#NAME?	Log2 Fold Change	Strand	Gene	Ensembl ID	Feature
chr1	202941368	202941377	160.324	7.773	-	ADIPOR1	ENSG00000159346.13	3' UTR
chr1	202941360	202941368	150.616	7.688	-	ADIPOR1	ENSG00000159346.13	3' UTR
chr1	202941377	202941429	169.941	7.499	-	ADIPOR1	ENSG00000159346.13	3' UTR
chr5	149986985	149987061	48.646	6.951	+	SLC26A2	ENSG00000155850.8	3' UTR
chr1	202941348	202941360	75.244	6.751	-	ADIPOR1	ENSG00000159346.13	3' UTR
chr12	63823637	63823647	58.257	6.698	+	hsa-mir-10527	MI0033674	miRNA proximal
chr12	63823647	63823664	86.022	6.53	+	hsa-mir-10527	MI0033674	miRNA
chr19	48966652	48966704	190.016	6.478	+	FTL	ENSG00000087086.15	CDS
chr6	52502118	52502193	57.408	6.437	-	TRAM2	ENSG00000065308.5	3' UTR
chrX	140783231	140783267	400	6.428	+	LINC00632	ENSG00000203930.12	Noncoding exon
chr12	63823664	63823680	91.5	6.397	+	hsa-mir-10527	MI0033674	miRNA
chrX	140783294	140783308	400	6.382	+	LINC00632	ENSG00000203930.12	Noncoding exon
chrX	140783267	140783290	400	6.373	+	LINC00632	ENSG00000203930.12	Noncoding exon
chr12	63823680	63823690	86.585	6.334	+	hsa-mir-10527	MI0033674	miRNA
chr11	125958110	125958226	19.785	6.331	-	CDON	ENSG00000064309.14	3' UTR
chr10	74119500	74119513	53.761	6.302	+	VCL	ENSG00000035403.18	3' UTR
chr12	123597146	123597167	84.994	6.299	+	TMED2	ENSG00000086598.11	3' UTR
chr5	38481551	38481669	37.752	6.295	-	LIFR	ENSG00000113594.10	CDS
chr10	100151067	100151148	73.959	6.281	-	ERLIN1	ENSG00000107566.14	3' UTR
chr1	112670643	112670670	51.16	6.264	+	CAPZA1	ENSG00000116489.13	3' UTR
chr1	202941296	202941348	78.115	6.263	-	ADIPOR1	ENSG00000159346.13	3' UTR
chr6	26546839	26546876	36.86	6.211	+	HMGN4	ENSG00000182952.5	3' UTR
chr8	100704995	100705016	400	6.202	-	PABPC1	ENSG00000070756.16	CDS
chr5	151663093	151663190	64.538	6.2	-	SPARC	ENSG00000113140.11	3' UTR
chrX	140783454	140783486	400	6.16	+	LINC00632	ENSG00000203930.12	Noncoding exon
chr1	6224079	6224130	77.911	6.147	-	ICMT	ENSG00000116237.16	3' UTR
chr6	73373124	73373173	400	6.132	-	RPL39P3	ENSG00000235174.1	Noncoding exon
chr1	173488103	173488120	33.188	6.125	+	PRDX6	ENSG00000117592.9	3' UTR
chrX	21885061	21885111	43.959	6.125	+	MBTPS2	ENSG00000012174.12	3' UTR
chr18	35990560	35990619	52.842	6.096	-	RPRD1A	ENSG00000141425.18	3' UTR
chrX	140783308	140783323	400	6.095	+	LINC00632	ENSG00000203930.12	Noncoding exon
chr11	125584386	125584401	36.67	6.094	+	EI24	ENSG00000149547.15	3' UTR
chr12	65964691	65964710	400	6.088	+	HMGA2	ENSG00000149948.14	3' UTR
chr12	65964658	65964671	400	6.06	+	HMGA2	ENSG00000149948.14	3' UTR
chr5	151028468	151028625	36.319	6.055	+	GPX3	ENSG00000211445.12	3' UTR
chrX	140783486	140783505	400	6.046	+	LINC00632	ENSG00000203930.12	Noncoding exon
chr12	65964710	65964729	76.443	6.034	+	HMGA2	ENSG00000149948.14	3' UTR
chr1	67702799	67702846	25.479	6.029	-	GNG12	ENSG00000172380.6	3' UTR
chr5	32125930	32125953	61.036	6.025	-	GOLPH3	ENSG00000113384.14	3' UTR
chr1	112670612	112670640	60.239	6.023	+	CAPZA1	ENSG00000116489.13	3' UTR
chr11	60922887	60922915	31.009	6.013	+	TMEM109	ENSG00000110108.10	3' UTR
chr8	86560411	86560442	49.683	6.008	+	CPNE3	ENSG00000085719.13	3' UTR
chr5	82274873	82274965	31.543	5.995	-	RPS23	ENSG00000186468.13	3' UTR
chr1	6224004	6224053	60.301	5.988	-	ICMT	ENSG00000116237.16	3' UTR
chr8	100705016	100705037	400	5.977	-	PABPC1	ENSG00000070756.16	CDS
chr12	123597196	123597219	62.575	5.961	+	TMED2	ENSG00000086598.11	3' UTR
chr15	58596742	58596827	69.824	5.959	-	ADAM10	ENSG00000137845.15	3' UTR
chr12	65965676	65965699	51.73	5.957	+	HMGA2	ENSG00000149948.14	3' UTR
chr14	21352029	21352058	23.192	5.957	-	SUPT16H	ENSG00000092201.10	3' UTR
chr18	31547103	31547148	76.772	5.946	+	DSG2	ENSG00000046604.13	3' UTR
chr1	119914128	119914183	400	5.944	-	NOTCH2	ENSG00000134250.20	3' UTR
chrX	140783433	140783454	75.75	5.94	+	LINC00632	ENSG00000203930.12	Noncoding exon
chr12	65965666	65965676	41.95	5.936	+	HMGA2	ENSG00000149948.14	3' UTR
chrX	119786530	119786593	400	5.93	-	RPL39	ENSG00000198918.8	3' UTR
chr18	31547148	31547181	81.76	5.93	+	DSG2	ENSG00000046604.13	3' UTR
chr12	123597103	123597146	400	5.928	+	TMED2	ENSG00000086598.11	3' UTR
chr3	72375378	72375398	25.479	5.924	-	RYBP	ENSG00000163602.10	3' UTR
chr1	6224130	6224163	40.212	5.916	-	ICMT	ENSG00000116237.16	3' UTR
chrX	140783323	140783345	400	5.915	+	LINC00632	ENSG00000203930.12	Noncoding exon
chr2	210678061	210678319	31.699	5.915	+	CPS1	ENSG00000021826.17	3' UTR
chrX	140784594	140784624	400	5.912	+	LINC00632	ENSG00000203930.12	Noncoding exon
chr5	78779810	78779901	16.074	5.908	-	ARSB	ENSG00000113273.17	3' UTR
chrX	119786505	119786530	400	5.903	-	RPL39	ENSG00000198918.8	3' UTR
chr8	17569189	17569294	27.492	5.9	+	SLC7A2	ENSG00000003989.18	3' UTR
chr4	56460387	56460399	400	5.897	+	PAICS	ENSG00000128050.9	3' UTR
chr14	52640373	52640446	54.679	5.893	-	ERO1A	ENSG00000197930.13	3' UTR
chr10	114432614	114432689	20.354	5.888	-	ABLIM1	ENSG00000099204.20	3' UTR
chr1	114707284	114707314	20.638	5.885	-	NRAS	ENSG00000213281.5	3' UTR
chr1	75763310	75763383	46.107	5.88	+	ACADM	ENSG00000117054.14	3' UTR
chrX	140784563	140784594	400	5.879	+	LINC00632	ENSG00000203930.12	Noncoding exon
chr15	98958553	98958610	55.593	5.878	+	IGF1R	ENSG00000140443.15	3' UTR
chrX	140783521	140783542	400	5.874	+	LINC00632	ENSG00000203930.12	Noncoding exon
chr21	44805942	44805970	16.074	5.868	-	SUMO3	ENSG00000184900.16	3' UTR
chrX	140783505	140783521	400	5.867	+	LINC00632	ENSG00000203930.12	Noncoding exon
chr2	96186429	96186498	79.272	5.857	-	STARD7	ENSG00000084090.13	3' UTR
chrX	140784045	140784060	400	5.855	+	LINC00632	ENSG00000203930.12	Noncoding exon
chrX	140784021	140784045	400	5.854	+	LINC00632	ENSG00000203930.12	Noncoding exon
chr4	56460399	56460437	400	5.853	+	PAICS	ENSG00000128050.9	3' UTR
chr10	100151148	100151162	44.547	5.852	-	ERLIN1	ENSG00000107566.14	3' UTR
chr6	122437917	122438007	14.268	5.844	-	Z99129.4	ENSG00000279453.1	Noncoding exon
chr8	43126516	43126566	27.296	5.844	+	POMK	ENSG00000185900.11	3' UTR
chr2	85320244	85320278	31.871	5.841	-	TGOLN2	ENSG00000152291.14	3' UTR
chr16	21656364	21656411	14.066	5.841	+	METTL9	ENSG00000197006.14	3' UTR
chrX	140783216	140783231	68.645	5.821	+	LINC00632	ENSG00000203930.12	Noncoding exon
chr20	62389505	62389602	21.774	5.819	-	CABLES2	ENSG00000149679.11	3' UTR
chr8	74603452	74603516	59.782	5.818	-	AC115837.1	ENSG00000253341.1	Noncoding exon
chr1	201969908	201969999	42.188	5.818	+	TIMM17A	ENSG00000134375.11	3' UTR
chr12	63823196	63823326	400	5.818	+	hsa-mir-10527	MI0033674	miRNA proximal
chr20	32194717	32194773	23.23	5.816	-	PLAGL2	ENSG00000126003.7	3' UTR
chr14	81475545	81475580	47.985	5.812	-	SEL1L	ENSG00000071537.14	3' UTR
chrX	132626632	132626752	15.501	5.802	-	HS6ST2	ENSG00000171004.18	3' UTR
chr4	77035191	77035243	20.955	5.801	+	SEPTIN11	ENSG00000138758.11	3' UTR
chrX	140784624	140784646	86.175	5.799	+	LINC00632	ENSG00000203930.12	Noncoding exon
chr4	39973287	39973328	400	5.798	-	AC098591.3	ENSG00000250568.1	Noncoding exon
chr14	54424671	54424711	26.321	5.788	-	CNIH1	ENSG00000100528.12	3' UTR
chrX	140784543	140784563	400	5.787	+	LINC00632	ENSG00000203930.12	Noncoding exon
chr12	123597219	123597250	47.308	5.787	+	TMED2	ENSG00000086598.11	3' UTR
chr3	120394508	120394533	41.221	5.785	-	FSTL1	ENSG00000163430.12	3' UTR
chr2	54668945	54669012	400	5.784	+	SPTBN1	ENSG00000115306.16	3' UTR
chr4	39973328	39973371	400	5.776	-	AC098591.3	ENSG00000250568.1	Noncoding exon
chr14	54424348	54424389	20.638	5.761	-	CNIH1	ENSG00000100528.12	3' UTR
chr2	74969574	74969691	26.563	5.759	+	POLE4	ENSG00000115350.12	3' UTR
chr17	50382126	50382192	39.401	5.757	-	LRRC59	ENSG00000108829.10	3' UTR
chrX	21885111	21885164	40.43	5.754	+	MBTPS2	ENSG00000012174.12	3' UTR
chr10	89213707	89213773	60.908	5.741	-	LIPA	ENSG00000107798.18	3' UTR
chr7	135929201	135929231	37.728	5.74	-	MTPN	ENSG00000105887.11	3' UTR
chr4	139506515	139506571	19.643	5.74	-	SETD7	ENSG00000145391.13	3' UTR
chr15	80754341	80754459	20.799	5.735	+	ABHD17C	ENSG00000136379.12	CDS
chr18	31547181	31547192	83.588	5.73	+	DSG2	ENSG00000046604.13	3' UTR
chr3	48751031	48751129	40.854	5.729	-	PRKAR2A	ENSG00000114302.16	3' UTR
chr8	56962409	56962488	62.316	5.725	-	BPNT2	ENSG00000104331.9	3' UTR
chr19	48966826	48966850	59.066	5.724	+	FTL	ENSG00000087086.15	3' UTR
chr8	123014948	123014977	33.369	5.723	-	DERL1	ENSG00000136986.10	3' UTR
chr8	41931853	41931909	22.948	5.723	-	KAT6A	ENSG00000083168.11	3' UTR
chr1	237603147	237603238	14.268	5.721	+	RYR2	ENSG00000198626.17	Distal intron
chr8	73323405	73323469	40.671	5.719	+	RDH10	ENSG00000121039.10	3' UTR
chr15	89197253	89197321	26.795	5.715	+	ABHD2	ENSG00000140526.18	3' UTR
chr10	22329952	22330046	37.165	5.715	+	BMI1	ENSG00000168283.14	3' UTR
chr1	119913940	119913988	85.402	5.706	-	NOTCH2	ENSG00000134250.20	3' UTR
chr8	43129696	43129772	37.702	5.697	+	POMK	ENSG00000185900.11	3' UTR
chrX	56817365	56817425	24.641	5.693	+	NBDY	ENSG00000204272.13	3' UTR
chr1	168246587	168246639	30.954	5.691	+	SFT2D2	ENSG00000213064.10	3' UTR
chr5	179966909	179966920	38.863	5.69	-	RNF130	ENSG00000113269.14	CDS
chr14	21351985	21352029	39.754	5.69	-	SUPT16H	ENSG00000092201.10	3' UTR
chr1	6224668	6224750	38.633	5.688	-	ICMT	ENSG00000116237.16	3' UTR
chr7	38230553	38230659	20.069	5.688	+	STARD3NL	ENSG00000010270.13	3' UTR
chr11	125584439	125584456	55.421	5.683	+	EI24	ENSG00000149547.15	3' UTR
chrX	140783574	140783605	400	5.682	+	LINC00632	ENSG00000203930.12	Noncoding exon
chr2	197486738	197486831	400	5.681	-	HSPD1	ENSG00000144381.17	3' UTR
chr11	121311015	121311182	36.512	5.676	+	SC5D	ENSG00000109929.10	3' UTR
chr6	7882597	7882630	48.007	5.671	-	TXNDC5	ENSG00000239264.9	3' UTR
chr14	21352217	21352299	68.387	5.67	-	SUPT16H	ENSG00000092201.10	3' UTR
chr1	150965833	150965866	400	5.669	-	CERS2	ENSG00000143418.20	3' UTR
chr15	28315893	28315988	13.204	5.665	+	RPL41P2	ENSG00000256338.2	Noncoding exon
chrX	140784167	140784187	400	5.664	+	LINC00632	ENSG00000203930.12	Noncoding exon
chr14	52640266	52640373	77.707	5.657	-	ERO1A	ENSG00000197930.13	3' UTR
chr17	8474634	8474725	45.078	5.652	-	MYH10	ENSG00000133026.13	3' UTR
chr18	31547194	31547238	400	5.651	+	DSG2	ENSG00000046604.13	3' UTR
chr8	100704983	100704995	400	5.649	-	PABPC1	ENSG00000070756.16	CDS
chr14	69461913	69462014	45.745	5.645	+	SLC39A9	ENSG00000029364.12	3' UTR
chrX	140783414	140783433	400	5.644	+	LINC00632	ENSG00000203930.12	Noncoding exon
chr10	70880568	70880618	18.361	5.644	+	SGPL1	ENSG00000166224.17	3' UTR
chr9	34635524	34635540	82.953	5.643	-	SIGMAR1	ENSG00000147955.17	3' UTR
chr3	88052488	88052528	13.204	5.641	-	CGGBP1	ENSG00000163320.12	3' UTR
chr13	94403350	94403421	11.21	5.641	+	GPC6	ENSG00000183098.11	3' UTR
chr19	16552785	16552832	19.393	5.639	-	SLC35E1	ENSG00000127526.15	3' UTR
chr5	32125884	32125930	64.349	5.638	-	GOLPH3	ENSG00000113384.14	3' UTR
chr1	40071777	40071789	37.092	5.634	+	CAP1	ENSG00000131236.17	3' UTR
chr8	41931247	41931306	17.976	5.634	-	KAT6A	ENSG00000083168.11	3' UTR
chr5	151028138	151028280	11.21	5.63	+	GPX3	ENSG00000211445.12	CDS
chr1	119913988	119914005	83.184	5.628	-	NOTCH2	ENSG00000134250.20	3' UTR
chr12	12917678	12917714	61.474	5.627	+	GPRC5A	ENSG00000013588.9	3' UTR
chr7	116796179	116796246	31.988	5.626	+	MET	ENSG00000105976.15	3' UTR
chrX	140783359	140783389	400	5.625	+	LINC00632	ENSG00000203930.12	Noncoding exon
chr19	49869638	49869695	38.396	5.622	-	AKT1S1	ENSG00000204673.11	3' UTR
chrX	140784126	140784147	400	5.622	+	LINC00632	ENSG00000203930.12	Noncoding exon
chr18	31547262	31547289	61.297	5.622	+	DSG2	ENSG00000046604.13	3' UTR
chr8	86560442	86560464	37.615	5.619	+	CPNE3	ENSG00000085719.13	3' UTR
chr15	80754514	80754626	16.03	5.618	+	ABHD17C	ENSG00000136379.12	3' UTR
chrX	140784060	140784076	87.67	5.618	+	LINC00632	ENSG00000203930.12	Noncoding exon
chr1	235976672	235976694	42.005	5.614	-	NID1	ENSG00000116962.15	3' UTR
chr11	125584401	125584439	46.566	5.613	+	EI24	ENSG00000149547.15	3' UTR
chr14	21352185	21352202	75.513	5.611	-	SUPT16H	ENSG00000092201.10	3' UTR
chr14	22771677	22771712	24.042	5.61	+	OXA1L	ENSG00000155463.14	3' UTR
chr2	43223837	43223859	35.553	5.609	-	ZFP36L2	ENSG00000152518.8	3' UTR
chr5	151663236	151663345	41.197	5.607	-	SPARC	ENSG00000113140.11	3' UTR
chr11	35231186	35231227	44.547	5.604	+	CD44	ENSG00000026508.20	3' UTR
chr5	38481062	38481100	12.917	5.603	-	LIFR	ENSG00000113594.10	3' UTR
chr3	149027451	149027598	29.958	5.602	+	GYG1	ENSG00000163754.18	3' UTR
chr7	135926793	135926846	400	5.598	-	MTPN	ENSG00000105887.11	3' UTR
chr5	97028882	97028941	24.485	5.596	+	LNPEP	ENSG00000113441.16	3' UTR
chr1	173488123	173488166	32.644	5.592	+	PRDX6	ENSG00000117592.9	3' UTR
chr3	120394928	120394998	54.419	5.591	-	FSTL1	ENSG00000163430.12	3' UTR
chr19	48966704	48966717	47.318	5.585	+	FTL	ENSG00000087086.15	CDS
chr18	31547238	31547249	57.245	5.582	+	DSG2	ENSG00000046604.13	3' UTR
chr1	119913901	119913940	44.279	5.58	-	NOTCH2	ENSG00000134250.20	3' UTR
chr12	123597075	123597103	62.624	5.58	+	TMED2	ENSG00000086598.11	3' UTR
chr5	151662468	151662516	18.601	5.574	-	SPARC	ENSG00000113140.11	3' UTR
chr11	60922849	60922887	34.254	5.573	+	TMEM109	ENSG00000110108.10	3' UTR
chr8	43130409	43130465	31.516	5.573	+	POMK	ENSG00000185900.11	3' UTR
chr1	119914183	119914251	400	5.572	-	NOTCH2	ENSG00000134250.20	3' UTR
chr6	73373173	73373241	400	5.569	-	RPL39P3	ENSG00000235174.1	Noncoding exon
chr4	56460334	56460387	400	5.568	+	PAICS	ENSG00000128050.9	3' UTR
chr9	36339625	36339672	12.112	5.566	-	RNF38	ENSG00000137075.18	3' UTR
chr1	84498377	84498429	400	5.566	-	GNG5	ENSG00000174021.11	3' UTR
chr4	56502900	56502990	54.345	5.565	+	SRP72	ENSG00000174780.17	3' UTR
chr21	14961603	14961696	16.074	5.565	-	NRIP1	ENSG00000180530.11	3' UTR
chrX	112775319	112775373	400	5.564	-	AMOT	ENSG00000126016.15	3' UTR
chr5	151663190	151663236	32.092	5.562	-	SPARC	ENSG00000113140.11	3' UTR
chr4	56460250	56460260	83.981	5.561	+	PAICS	ENSG00000128050.9	3' UTR
chr20	396985	397226	21.981	5.56	+	TRIB3	ENSG00000101255.11	3' UTR
chr1	150965870	150965896	400	5.558	-	CERS2	ENSG00000143418.20	3' UTR
chr5	179730560	179730587	400	5.557	+	CANX	ENSG00000127022.15	3' UTR
chr3	48747182	48747202	34.7	5.549	-	PRKAR2A	ENSG00000114302.16	3' UTR
chrX	149481037	149481112	21.905	5.549	-	IDS|AC244197.3	ENSG00000010404.18||ENSG00000241489.8	3' UTR
chr11	125584501	125584583	82.588	5.548	+	EI24	ENSG00000149547.15	3' UTR
chr6	7282454	7282512	22.347	5.548	-	SSR1	ENSG00000124783.14	3' UTR
chr10	114432689	114432796	19.344	5.548	-	ABLIM1	ENSG00000099204.20	3' UTR
chr2	70277599	70277648	39.8	5.546	+	PCYOX1	ENSG00000116005.12	3' UTR
chr12	116713704	116713798	16.03	5.544	-	C12orf49	ENSG00000111412.6	3' UTR
chr6	52502193	52502234	50.005	5.541	-	TRAM2	ENSG00000065308.5	3' UTR
chrX	140783542	140783574	400	5.538	+	LINC00632	ENSG00000203930.12	Noncoding exon
chr1	235110833	235110888	55.012	5.538	-	TOMM20	ENSG00000173726.11	3' UTR
chr12	123597580	123597602	51.492	5.529	+	TMED2	ENSG00000086598.11	3' UTR
chr15	58596827	58596840	48.097	5.523	-	ADAM10	ENSG00000137845.15	3' UTR
chr12	123597460	123597534	400	5.523	+	TMED2	ENSG00000086598.11	3' UTR
chr13	113323095	113323109	21.697	5.519	+	LAMP1	ENSG00000185896.11	3' UTR
chr9	128917978	128917992	16.074	5.516	+	LRRC8A	ENSG00000136802.12	3' UTR
chr1	119914649	119914690	51.74	5.516	-	NOTCH2	ENSG00000134250.20	3' UTR
chr18	5393119	5393233	38.091	5.515	-	EPB41L3	ENSG00000082397.17	3' UTR
chr2	134449046	134449159	21.969	5.512	+	MGAT5	ENSG00000152127.9	3' UTR
chr8	98041741	98041784	75.886	5.509	-	RPL30	ENSG00000156482.11	3' UTR
chr6	50857453	50857507	20.638	5.505	-	RPS17P5	ENSG00000060303.5	Noncoding exon
chr9	127691821	127691951	29.516	5.505	+	STXBP1	ENSG00000136854.23	3' UTR
chr11	18407612	18407640	84.344	5.504	+	LDHA	ENSG00000134333.14	3' UTR
chrX	153352587	153352660	15.196	5.502	+	ZNF275	ENSG00000063587.15	3' UTR
chr15	77485104	77485341	69.621	5.501	+	HMG20A	ENSG00000140382.15	3' UTR
chr1	77091698	77091766	21.089	5.499	-	PIGK	ENSG00000142892.15	3' UTR
chr14	81475580	81475666	68.387	5.499	-	SEL1L	ENSG00000071537.14	3' UTR
chr1	182382998	182383014	45.862	5.498	-	GLUL	ENSG00000135821.19	3' UTR
chr1	40073030	40073092	58.496	5.498	-	PPT1	ENSG00000131238.18	3' UTR
chr2	1632992	1633013	29.399	5.498	-	PXDN	ENSG00000130508.11	3' UTR
chrX	153351049	153351090	12.341	5.497	+	ZNF275	ENSG00000063587.15	3' UTR
chr6	7881569	7881616	400	5.495	-	TXNDC5	ENSG00000239264.9	3' UTR
chr6	50857507	50857513	20.638	5.491	-	RPS17P5	ENSG00000060303.5	Noncoding exon
chr18	35990619	35990648	24.165	5.491	-	RPRD1A	ENSG00000141425.18	3' UTR
chr2	54669050	54669072	80.783	5.484	+	SPTBN1	ENSG00000115306.16	3' UTR
chr8	100709460	100709462	400	5.484	-	PABPC1	ENSG00000070756.16	CDS
chrX	56732176	56732202	36.309	5.483	+	NBDY	ENSG00000204272.13	3' UTR
chr8	100709484	100709492	400	5.481	-	PABPC1	ENSG00000070756.16	CDS
chr12	54232416	54232438	27.034	5.48	-	CBX5	ENSG00000094916.16	3' UTR
chr6	7881616	7881633	400	5.479	-	TXNDC5	ENSG00000239264.9	3' UTR
chr7	6024278	6024302	40.797	5.478	-	EIF2AK1	ENSG00000086232.13	3' UTR
chrX	140783769	140783786	400	5.476	+	LINC00632	ENSG00000203930.12	Noncoding exon
chr16	50317732	50317891	16.864	5.475	+	ADCY7	ENSG00000121281.13	3' UTR
chr15	80754645	80754830	35.574	5.474	+	ABHD17C	ENSG00000136379.12	3' UTR
chrX	56732171	56732176	35.942	5.473	+	NBDY	ENSG00000204272.13	3' UTR
chr7	139045525	139045572	21.245	5.472	-	ZC3HAV1	ENSG00000105939.13	3' UTR
chr5	176509244	176509304	87.423	5.471	+	FAF2	ENSG00000113194.13	3' UTR
chr1	167790142	167790166	32.52	5.469	+	MPZL1	ENSG00000197965.12	3' UTR
chr11	125584456	125584486	56.677	5.467	+	EI24	ENSG00000149547.15	3' UTR
chr2	216672353	216672420	15.215	5.463	-	IGFBP5	ENSG00000115461.5	3' UTR
chr8	100709458	100709460	400	5.463	-	PABPC1	ENSG00000070756.16	CDS
chr7	92606083	92606119	67.429	5.462	-	CDK6	ENSG00000105810.10	3' UTR
chr6	73594512	73594706	33.724	5.461	-	SLC17A5	ENSG00000119899.13	3' UTR
chr18	35142260	35142420	34.972	5.461	+	MAPRE2	ENSG00000166974.13	3' UTR
chr5	179730587	179730607	400	5.461	+	CANX	ENSG00000127022.15	3' UTR
chr3	120394458	120394508	62.112	5.46	-	FSTL1	ENSG00000163430.12	3' UTR
chr6	7881679	7881715	82.602	5.46	-	TXNDC5	ENSG00000239264.9	3' UTR
chrX	109544349	109544493	19.616	5.459	+	NXT2	ENSG00000101888.11	3' UTR
chr17	30465932	30465966	21.442	5.455	+	CPD	ENSG00000108582.12	3' UTR
chr12	123597534	123597560	40.304	5.455	+	TMED2	ENSG00000086598.11	3' UTR
chr12	116716527	116716596	34.252	5.455	-	C12orf49	ENSG00000111412.6	3' UTR
chr18	31547249	31547262	63.134	5.453	+	DSG2	ENSG00000046604.13	3' UTR
chr10	16592931	16592993	20.161	5.451	-	RSU1	ENSG00000148484.18	3' UTR
chr4	56460260	56460283	400	5.45	+	PAICS	ENSG00000128050.9	3' UTR
chr10	70883672	70883719	47.96	5.448	-	PCBD1	ENSG00000166228.9	3' UTR
chr12	49127785	49127822	400	5.448	-	TUBA1B	ENSG00000123416.15	3' UTR
chr5	111730557	111730637	48.143	5.446	-	NREP	ENSG00000134986.14	3' UTR
chr11	35231677	35231732	52.985	5.443	+	CD44	ENSG00000026508.20	3' UTR
chr15	57953897	57953945	22.173	5.441	-	ALDH1A2	ENSG00000128918.15	3' UTR
chr2	54669012	54669050	58.34	5.441	+	SPTBN1	ENSG00000115306.16	3' UTR
chr10	119830686	119830726	11.848	5.44	-	MCMBP	ENSG00000197771.13	3' UTR
chr5	179730479	179730504	400	5.44	+	CANX	ENSG00000127022.15	3' UTR
chr16	69462787	69462820	28.075	5.439	+	CYB5B	ENSG00000103018.17	3' UTR
chr1	228099145	228099185	56.861	5.437	+	ARF1	ENSG00000143761.16	3' UTR
chr2	202037989	202038041	16.308	5.434	+	FZD7	ENSG00000155760.2	3' UTR
chr13	97393996	97394039	16.193	5.434	+	MBNL2	ENSG00000139793.18	3' UTR
chr20	648079	648230	16.07	5.433	-	SRXN1|AL121758.1	ENSG00000271303.2||ENSG00000270299.1	3' UTR
chrX	140784147	140784167	400	5.43	+	LINC00632	ENSG00000203930.12	Noncoding exon
chr5	179730504	179730550	400	5.43	+	CANX	ENSG00000127022.15	3' UTR
chrX	140784523	140784543	400	5.425	+	LINC00632	ENSG00000203930.12	Noncoding exon
chr6	7881746	7881777	68.672	5.425	-	TXNDC5	ENSG00000239264.9	3' UTR
chr1	168246639	168246695	34.438	5.422	+	SFT2D2	ENSG00000213064.10	3' UTR
chr4	56460283	56460334	400	5.421	+	PAICS	ENSG00000128050.9	3' UTR
chr6	7882344	7882421	400	5.42	-	TXNDC5	ENSG00000239264.9	3' UTR
chr1	214354550	214354704	41.955	5.419	-	PTPN14	ENSG00000152104.12	3' UTR
chr7	135926846	135926864	82.367	5.418	-	MTPN	ENSG00000105887.11	3' UTR
chr12	26990450	26990495	16.502	5.417	-	TM7SF3	ENSG00000064115.11	CDS
chr2	43223601	43223641	21.701	5.416	-	ZFP36L2	ENSG00000152518.8	3' UTR
chr1	77091766	77091837	24.918	5.415	-	PIGK	ENSG00000142892.15	3' UTR
chr11	60850976	60851053	30.43	5.414	+	CCDC86	ENSG00000110104.13	3' UTR
chr3	48747127	48747182	38.45	5.414	-	PRKAR2A	ENSG00000114302.16	3' UTR
chr5	176508518	176508561	35.752	5.411	+	FAF2	ENSG00000113194.13	3' UTR
chr3	37983728	37983798	11.478	5.41	+	CTDSPL	ENSG00000144677.15	3' UTR
chr5	173315630	173315678	34.557	5.41	-	STC2	ENSG00000113739.10	3' UTR
chrX	112776786	112776801	50.387	5.41	-	AMOT	ENSG00000126016.15	3' UTR
chr14	75133567	75133595	47.457	5.408	-	TMED10	ENSG00000170348.9	3' UTR
chr18	31547063	31547103	79.332	5.408	+	DSG2	ENSG00000046604.13	3' UTR
chr1	61455523	61455596	17.729	5.408	+	NFIA	ENSG00000162599.17	3' UTR
chr5	151662717	151662913	39.238	5.407	-	SPARC	ENSG00000113140.11	3' UTR
chr7	12229746	12229798	10.1	5.403	+	TMEM106B	ENSG00000106460.19	CDS
chr22	32860048	32860124	15.501	5.403	+	TIMP3	ENSG00000100234.12	3' UTR
chr2	215361298	215361418	15.558	5.402	-	FN1	ENSG00000115414.20	3' UTR
chr2	85320777	85320804	44.147	5.402	-	TGOLN2	ENSG00000152291.14	3' UTR
chr17	63427379	63427484	19.785	5.402	+	TANC2	ENSG00000170921.15	3' UTR
chr2	215361484	215361616	15.375	5.401	-	FN1	ENSG00000115414.20	CDS
chr1	150965567	150965610	60.849	5.401	-	CERS2	ENSG00000143418.20	3' UTR
chrX	140783208	140783215	54.378	5.4	+	LINC00632	ENSG00000203930.12	Noncoding exon
chr8	100709462	100709484	400	5.4	-	PABPC1	ENSG00000070756.16	CDS
chr5	111730637	111730700	37.392	5.398	-	NREP	ENSG00000134986.14	3' UTR
chrX	140783753	140783769	400	5.397	+	LINC00632	ENSG00000203930.12	Noncoding exon
chr1	119914528	119914544	29.144	5.396	-	NOTCH2	ENSG00000134250.20	3' UTR
chr8	26411538	26411684	23.812	5.396	+	BNIP3L	ENSG00000104765.16	3' UTR
chr3	149027172	149027227	10.785	5.395	+	GYG1	ENSG00000163754.18	3' UTR
chrX	153352472	153352570	20.199	5.393	+	ZNF275	ENSG00000063587.15	3' UTR
chr1	229304753	229304800	11.21	5.392	+	RAB4A	ENSG00000168118.12	3' UTR
chr11	12940541	12940593	29.879	5.391	+	TEAD1	ENSG00000187079.19	3' UTR
chr8	97725137	97725163	51.775	5.391	+	MTDH	ENSG00000147649.10	3' UTR
chr14	52640457	52640579	400	5.39	-	ERO1A	ENSG00000197930.13	3' UTR
chr14	102727166	102727224	13.204	5.389	+	RCOR1	ENSG00000089902.10	3' UTR
chr4	129112153	129112333	9.979	5.389	+	C4orf33	ENSG00000151470.13	3' UTR
chr3	48468193	48468214	69.248	5.388	-	SHISA5	ENSG00000164054.15	3' UTR
chr1	235976862	235976894	37.19	5.385	-	NID1	ENSG00000116962.15	3' UTR
chr3	72375294	72375378	41.077	5.384	-	RYBP	ENSG00000163602.10	3' UTR
chr20	44907089	44907151	43.487	5.384	+	YWHAB	ENSG00000166913.13	3' UTR
chr2	54669072	54669111	400	5.383	+	SPTBN1	ENSG00000115306.16	3' UTR
chr13	113323060	113323095	30.045	5.382	+	LAMP1	ENSG00000185896.11	3' UTR
chr16	90005064	90005139	19.216	5.382	-	DBNDD1	ENSG00000003249.14	3' UTR
chr4	56460453	56460459	400	5.381	+	PAICS	ENSG00000128050.9	3' UTR
chr1	180884104	180884212	24.551	5.379	+	XPR1	ENSG00000143324.14	3' UTR
chr7	94666288	94666385	23.534	5.378	+	PEG10	ENSG00000242265.5	3' UTR
chr4	107951708	107951874	10.249	5.378	+	CYP2U1	ENSG00000155016.18	3' UTR
chr21	43695342	43695409	56.21	5.377	+	RRP1B	ENSG00000160208.13	3' UTR
chr5	179730550	179730560	400	5.376	+	CANX	ENSG00000127022.15	3' UTR
chr8	100709493	100709508	400	5.376	-	PABPC1	ENSG00000070756.16	CDS
chr13	95792888	95793000	21.643	5.374	+	DNAJC3	ENSG00000102580.15	3' UTR
chr8	100709205	100709223	400	5.373	-	PABPC1	ENSG00000070756.16	CDS
chr12	12913523	12913595	400	5.373	+	GPRC5A	ENSG00000013588.9	3' UTR
chr18	51176852	51176956	15.215	5.372	-	MEX3C	ENSG00000176624.12	CDS
chr13	110512959	110513005	18.33	5.371	+	COL4A2	ENSG00000134871.19	3' UTR
chrX	140784118	140784126	60.884	5.37	+	LINC00632	ENSG00000203930.12	Noncoding exon
chr13	29510789	29510806	67.705	5.37	-	SLC7A1	ENSG00000139514.13	3' UTR
chr11	102396893	102396911	26.223	5.368	-	TMEM123	ENSG00000152558.15	3' UTR
chr17	30466328	30466409	71.942	5.367	+	CPD	ENSG00000108582.12	3' UTR
chr2	216675567	216675623	21.311	5.367	-	IGFBP5	ENSG00000115461.5	3' UTR
chr11	18407595	18407612	42.905	5.364	+	LDHA	ENSG00000134333.14	3' UTR
chr5	154054683	154054742	44.433	5.364	+	MFAP3	ENSG00000037749.12	3' UTR
chr5	172952175	172952210	18.931	5.364	+	ERGIC1	ENSG00000113719.16	3' UTR
chr17	28553488	28553512	15.501	5.364	-	PIGS	ENSG00000087111.21	3' UTR
chr6	121449597	121449675	18.361	5.36	+	GJA1	ENSG00000152661.9	3' UTR
chrX	100629357	100629447	21.82	5.36	-	TSPAN6	ENSG00000000003.15	3' UTR
chrX	140783786	140783803	400	5.359	+	LINC00632	ENSG00000203930.12	Noncoding exon
chr17	65012481	65012602	43.262	5.359	-	GNA13	ENSG00000120063.10	3' UTR
chr12	49127864	49127881	400	5.358	-	TUBA1B	ENSG00000123416.15	3' UTR
chr15	58597026	58597084	31.19	5.358	-	ADAM10	ENSG00000137845.15	3' UTR
chr20	62389655	62389711	10.377	5.355	-	CABLES2	ENSG00000149679.11	3' UTR
chrX	120257737	120257788	15.501	5.354	+	ZBTB33	ENSG00000177485.7	3' UTR
chr18	36796294	36796375	21.325	5.353	-	TPGS2	ENSG00000134779.15	3' UTR
chr8	100705615	100705622	400	5.352	-	PABPC1	ENSG00000070756.16	CDS
chr9	34635491	34635524	400	5.352	-	SIGMAR1	ENSG00000147955.17	3' UTR
chr7	30083583	30083679	12.971	5.35	+	PLEKHA8	ENSG00000106086.20	3' UTR
chr1	115692716	115692773	9.979	5.346	+	VANGL1	ENSG00000173218.15	3' UTR
chr14	20699940	20700075	9.823	5.346	+	AL163636.2|RNASE4	ENSG00000258818.4||ENSG00000259171.1	3' UTR
chr2	70280929	70280984	400	5.345	+	PCYOX1	ENSG00000116005.12	3' UTR
chr1	202941526	202941560	34.058	5.344	-	ADIPOR1	ENSG00000159346.13	3' UTR
chrX	140784002	140784021	400	5.344	+	LINC00632	ENSG00000203930.12	Noncoding exon
chr12	65964624	65964658	400	5.343	+	HMGA2	ENSG00000149948.14	3' UTR
chr11	119302211	119302255	15.215	5.342	+	CBL	ENSG00000110395.7	3' UTR
chrX	24550297	24550386	9.546	5.341	+	PDK3	ENSG00000067992.16	3' UTR
chr11	111741162	111741213	9.546	5.341	-	PPP2R1B	ENSG00000137713.16	3' UTR
chr11	35231227	35231310	65.585	5.339	+	CD44	ENSG00000026508.20	3' UTR
chr1	91680463	91680614	36.287	5.338	-	TGFBR3	ENSG00000069702.11	3' UTR
chr9	122845209	122845275	12.137	5.337	-	RC3H2	ENSG00000056586.16	3' UTR
chr11	18407640	18407725	400	5.336	+	LDHA	ENSG00000134333.14	3' UTR
chr6	7285898	7285913	18.075	5.334	-	SSR1	ENSG00000124783.14	3' UTR
chr15	98958610	98958654	35.156	5.332	+	IGF1R	ENSG00000140443.15	3' UTR
chr5	176509316	176509387	83.769	5.331	+	FAF2	ENSG00000113194.13	3' UTR
chr2	70280984	70281035	85.399	5.33	+	PCYOX1	ENSG00000116005.12	3' UTR
chr2	85320804	85320856	86.274	5.33	-	TGOLN2	ENSG00000152291.14	3' UTR
chr1	84498429	84498444	400	5.329	-	GNG5	ENSG00000174021.11	3' UTR
chr14	21352203	21352217	68.017	5.325	-	SUPT16H	ENSG00000092201.10	3' UTR
chr13	49660892	49660974	20.327	5.324	-	EBPL	ENSG00000123179.14	CDS
chr13	97394039	97394098	12.415	5.323	+	MBNL2	ENSG00000139793.18	3' UTR
chr10	70883719	70883758	28.246	5.322	-	PCBD1	ENSG00000166228.9	3' UTR
chr5	140568875	140568970	45.745	5.32	+	SLC35A4	ENSG00000176087.15	3' UTR
chr18	59329508	59329528	55.684	5.32	-	LMAN1	ENSG00000074695.6	3' UTR
chr3	190306791	190306867	23.793	5.319	-	CLDN1	ENSG00000163347.6	3' UTR
chr6	85494568	85494639	400	5.318	+	NT5E	ENSG00000135318.12	3' UTR
chr1	112670670	112670746	42.861	5.318	+	CAPZA1	ENSG00000116489.13	3' UTR
chr1	119914005	119914047	47.354	5.318	-	NOTCH2	ENSG00000134250.20	3' UTR
chr13	29510768	29510789	400	5.317	-	SLC7A1	ENSG00000139514.13	3' UTR
chr11	119096828	119096861	67.729	5.316	-	DPAGT1	ENSG00000172269.19	3' UTR
chr5	149987061	149987098	18.243	5.315	+	SLC26A2	ENSG00000155850.8	3' UTR
chr22	37851381	37851390	400	5.315	+	EIF3L	ENSG00000100129.18	CDS
chrX	112776063	112776099	74.063	5.315	-	AMOT	ENSG00000126016.15	3' UTR
chr6	7882158	7882183	400	5.315	-	TXNDC5	ENSG00000239264.9	3' UTR
chr3	48468214	48468251	84.841	5.312	-	SHISA5	ENSG00000164054.15	3' UTR
chr3	133600910	133600962	9.438	5.312	-	TOPBP1	ENSG00000163781.14	3' UTR
chr6	7882285	7882344	400	5.312	-	TXNDC5	ENSG00000239264.9	3' UTR
chr12	12913485	12913523	400	5.311	+	GPRC5A	ENSG00000013588.9	3' UTR
chr11	124636239	124636315	13.805	5.309	-	SIAE	ENSG00000110013.13	3' UTR
chr22	21763052	21763082	31.009	5.307	-	MAPK1	ENSG00000100030.15	3' UTR
chr12	113389717	113389750	36.92	5.307	+	PLBD2	ENSG00000151176.8	3' UTR
chr12	116713610	116713704	24.355	5.304	-	C12orf49	ENSG00000111412.6	3' UTR
chr17	50382031	50382082	39.04	5.304	-	LRRC59	ENSG00000108829.10	3' UTR
chr6	7281821	7281900	39.215	5.303	-	SSR1	ENSG00000124783.14	3' UTR
chr19	3976375	3976383	400	5.302	-	EEF2	ENSG00000167658.16	3' UTR
chr10	100151596	100151674	39.111	5.301	-	ERLIN1	ENSG00000107566.14	3' UTR
chr11	65352136	65352205	18.645	5.301	+	DPF2	ENSG00000133884.10	3' UTR
chrX	118793704	118793763	71.47	5.301	+	IL13RA1	ENSG00000131724.11	3' UTR
chr2	70280917	70280929	61.953	5.3	+	PCYOX1	ENSG00000116005.12	3' UTR
chr13	95792773	95792815	17.526	5.3	+	DNAJC3	ENSG00000102580.15	3' UTR
chr21	14963462	14963570	29.695	5.299	-	NRIP1	ENSG00000180530.11	3' UTR
chrX	140784077	140784098	79.609	5.299	+	LINC00632	ENSG00000203930.12	Noncoding exon
chr4	77035145	77035191	29.399	5.298	+	SEPTIN11	ENSG00000138758.11	3' UTR
chr15	80754464	80754514	10.377	5.297	+	ABHD17C	ENSG00000136379.12	3' UTR
chr14	21352153	21352185	82.602	5.296	-	SUPT16H	ENSG00000092201.10	3' UTR
chr3	32481810	32481887	33.342	5.295	-	CMTM6	ENSG00000091317.8	3' UTR
chr4	95165861	95165962	9.165	5.294	-	UNC5C	ENSG00000182168.15	3' UTR
chr2	85320856	85320911	400	5.294	-	TGOLN2	ENSG00000152291.14	3' UTR
chrX	140783882	140783893	400	5.293	+	LINC00632	ENSG00000203930.12	Noncoding exon
chr8	100709185	100709202	400	5.291	-	PABPC1	ENSG00000070756.16	CDS
chr1	119913610	119913625	35.807	5.291	-	NOTCH2	ENSG00000134250.20	3' UTR
chr20	32194668	32194710	17.259	5.291	-	PLAGL2	ENSG00000126003.7	3' UTR
chr16	68122595	68122673	30.062	5.29	+	NFATC3	ENSG00000072736.19	CDS
chr18	31547289	31547327	44.887	5.289	+	DSG2	ENSG00000046604.13	3' UTR
chr14	23025902	23025971	17.44	5.288	-	PSMB5	ENSG00000100804.19	3' UTR
chr8	124486176	124486263	24.551	5.287	+	RNF139	ENSG00000170881.5	CDS
chr2	70986539	70986591	41.188	5.287	-	TEX261	ENSG00000144043.12	3' UTR
chr9	129090040	129090088	10.249	5.285	+	DOLPP1	ENSG00000167130.18	3' UTR
chr7	138918993	138919027	13.492	5.285	-	KIAA1549	ENSG00000122778.10	CDS
chr14	21352080	21352089	18.882	5.284	-	SUPT16H	ENSG00000092201.10	3' UTR
chr7	55206436	55206464	17.208	5.283	+	EGFR	ENSG00000146648.19	3' UTR
chr9	128917992	128918031	17.698	5.282	+	LRRC8A	ENSG00000136802.12	3' UTR
chr11	12940593	12940688	38.104	5.282	+	TEAD1	ENSG00000187079.19	3' UTR
chr11	27380639	27380686	10.377	5.282	-	LGR4	ENSG00000205213.14	CDS
chr2	216672420	216672477	17.79	5.282	-	IGFBP5	ENSG00000115461.5	3' UTR
chr6	7285850	7285898	30.993	5.281	-	SSR1	ENSG00000124783.14	3' UTR
chr1	89584605	89584643	9.269	5.281	+	LRRC8B	ENSG00000197147.14	CDS
chr8	43130465	43130519	39.591	5.281	+	POMK	ENSG00000185900.11	3' UTR
chrX	38688219	38688348	24.637	5.28	+	TSPAN7	ENSG00000156298.13	3' UTR
chr1	119912834	119912933	84.437	5.278	-	NOTCH2	ENSG00000134250.20	3' UTR
chr6	32168787	32168817	21.796	5.277	-	AGPAT1	ENSG00000204310.13	3' UTR
chr2	43223783	43223837	40.645	5.277	-	ZFP36L2	ENSG00000152518.8	3' UTR
chrX	140783733	140783752	400	5.276	+	LINC00632	ENSG00000203930.12	Noncoding exon
chr14	77509847	77509885	17.986	5.275	-	SPTLC2	ENSG00000100596.7	3' UTR
chr8	86560464	86560489	20.755	5.275	+	CPNE3	ENSG00000085719.13	3' UTR
chr6	26546876	26546909	37.984	5.275	+	HMGN4	ENSG00000182952.5	3' UTR
chr7	41962042	41962124	12.413	5.275	-	GLI3	ENSG00000106571.14	3' UTR
chr2	96186360	96186429	400	5.272	-	STARD7	ENSG00000084090.13	3' UTR
chr13	25247415	25247512	9.979	5.269	-	MTMR6	ENSG00000139505.11	3' UTR
chr12	116716039	116716063	16.352	5.269	-	C12orf49	ENSG00000111412.6	3' UTR
chr11	94499293	94499375	10.517	5.268	+	ANKRD49	ENSG00000168876.9	3' UTR
chr1	244706480	244706503	30.444	5.266	+	DESI2	ENSG00000121644.19	3' UTR
chr13	25097946	25098040	88.241	5.266	+	PABPC3	ENSG00000151846.8	CDS
chr12	123597031	123597075	400	5.265	+	TMED2	ENSG00000086598.11	3' UTR
chr6	7881633	7881644	400	5.262	-	TXNDC5	ENSG00000239264.9	3' UTR
chr1	150965668	150965713	79.304	5.259	-	CERS2	ENSG00000143418.20	3' UTR
chr18	59329458	59329508	400	5.258	-	LMAN1	ENSG00000074695.6	3' UTR
chrX	140783895	140783915	400	5.258	+	LINC00632	ENSG00000203930.12	Noncoding exon
chr8	125437589	125437743	16.864	5.258	+	TRIB1	ENSG00000173334.4	3' UTR
chr12	123597602	123597672	400	5.256	+	TMED2	ENSG00000086598.11	3' UTR
chr1	160279230	160279339	29.958	5.255	-	PEX19	ENSG00000162735.19	3' UTR
chr10	22330046	22330153	38.306	5.252	+	BMI1	ENSG00000168283.14	3' UTR
chr8	100705588	100705615	400	5.251	-	PABPC1	ENSG00000070756.16	CDS
chr8	100709537	100709556	400	5.251	-	PABPC1	ENSG00000070756.16	CDS
chr1	173488071	173488103	37.576	5.25	+	PRDX6	ENSG00000117592.9	3' UTR
chrX	140784510	140784523	400	5.25	+	LINC00632	ENSG00000203930.12	Noncoding exon
chr4	107912543	107912664	20.161	5.249	+	SGMS2	ENSG00000164023.14	3' UTR
chr4	173322573	173322805	47.151	5.249	+	GALNT7	ENSG00000109586.12	3' UTR
chr20	1369306	1369372	40.654	5.248	-	FKBP1A	ENSG00000088832.17	3' UTR
chr9	34635540	34635556	77.873	5.247	-	SIGMAR1	ENSG00000147955.17	3' UTR
chr7	135927823	135927873	53.265	5.246	-	MTPN	ENSG00000105887.11	3' UTR
chr6	85494524	85494567	82.388	5.246	+	NT5E	ENSG00000135318.12	3' UTR
chr2	85320719	85320777	77.593	5.245	-	TGOLN2	ENSG00000152291.14	3' UTR
chr5	179730461	179730479	400	5.245	+	CANX	ENSG00000127022.15	3' UTR
chr11	33542438	33542507	44.551	5.244	+	KIAA1549L	ENSG00000110427.16	CDS
chr15	78169973	78170045	13.998	5.244	+	IDH3A	ENSG00000166411.14	3' UTR
chr18	33739446	33739606	14.084	5.244	+	ASXL3	ENSG00000141431.12	CDS
chr8	80036961	80037025	13.707	5.244	-	TPD52	ENSG00000076554.15	3' UTR
chrX	108084556	108084613	13.492	5.244	-	PSMD10	ENSG00000101843.19	3' UTR
chr1	150965610	150965637	72.309	5.244	-	CERS2	ENSG00000143418.20	3' UTR
chr3	78598436	78598480	14.995	5.243	-	ROBO1	ENSG00000169855.20	3' UTR
chr1	235976694	235976731	58.265	5.243	-	NID1	ENSG00000116962.15	3' UTR
chr3	49535428	49535501	26.93	5.242	+	DAG1	ENSG00000173402.12	3' UTR
chr5	179730454	179730461	400	5.241	+	CANX	ENSG00000127022.15	3' UTR
chr9	34366709	34366959	8.715	5.241	-	MYORG	ENSG00000164976.9	3' UTR
chr2	187465785	187465914	26.021	5.24	-	TFPI	ENSG00000003436.16	3' UTR
chr1	214349192	214349249	12.971	5.239	-	PTPN14	ENSG00000152104.12	3' UTR
chr3	14143371	14143396	31.716	5.238	+	TMEM43	ENSG00000170876.8	3' UTR
chr9	33111535	33111577	26.021	5.234	-	B4GALT1	ENSG00000086062.13	3' UTR
chr13	29510997	29511028	36.38	5.234	-	SLC7A1	ENSG00000139514.13	3' UTR
chr11	119661543	119661634	9.438	5.234	-	NECTIN1	ENSG00000110400.11	3' UTR
chr11	8947527	8947619	16.46	5.233	-	TMEM9B	ENSG00000175348.11	3' UTR
chr3	48467889	48467933	47.131	5.232	-	SHISA5	ENSG00000164054.15	3' UTR
chr12	49127822	49127845	400	5.231	-	TUBA1B	ENSG00000123416.15	3' UTR
chr19	6440884	6440968	29.12	5.231	-	SLC25A23	ENSG00000125648.15	3' UTR
chr1	244708632	244708681	45.697	5.23	+	DESI2	ENSG00000121644.19	3' UTR
chr11	33668410	33668448	19.366	5.23	+	KIAA1549L	ENSG00000110427.16	3' UTR
chr2	54669257	54669285	21.338	5.228	+	SPTBN1	ENSG00000115306.16	3' UTR
chr1	235976899	235976950	58.901	5.228	-	NID1	ENSG00000116962.15	3' UTR
chr3	31617016	31617049	34.517	5.228	+	STT3B	ENSG00000163527.10	CDS
chr1	114707450	114707510	36.837	5.226	-	NRAS	ENSG00000213281.5	3' UTR
chrX	140783860	140783880	400	5.223	+	LINC00632	ENSG00000203930.12	Noncoding exon
chrX	140784450	140784510	400	5.223	+	LINC00632	ENSG00000203930.12	Noncoding exon
chrX	140783712	140783733	400	5.222	+	LINC00632	ENSG00000203930.12	Noncoding exon
chr3	48468251	48468263	41.426	5.22	-	SHISA5	ENSG00000164054.15	3' UTR
chr17	32492960	32493104	12.137	5.22	-	MYO1D	ENSG00000176658.17	3' UTR
chr2	187464296	187464317	8.438	5.22	-	TFPI	ENSG00000003436.16	3' UTR
chr2	100392155	100392254	23.62	5.22	-	CHST10	ENSG00000115526.11	3' UTR
chrX	140783915	140783931	400	5.218	+	LINC00632	ENSG00000203930.12	Noncoding exon
chr5	38934444	38934519	13.998	5.218	+	OSMR	ENSG00000145623.13	3' UTR
chr1	119913483	119913549	400	5.218	-	NOTCH2	ENSG00000134250.20	3' UTR
chr8	37754945	37754997	15.694	5.217	+	ERLIN2	ENSG00000147475.17	3' UTR
chr2	221425654	221425816	12.971	5.217	-	EPHA4	ENSG00000116106.12	3' UTR
chr13	94403282	94403350	14.066	5.217	+	GPC6	ENSG00000183098.11	3' UTR
chr7	94667418	94667480	20.161	5.215	+	PEG10	ENSG00000242265.5	3' UTR
chr4	133190561	133190715	13.779	5.215	+	PCDH10	ENSG00000138650.9	3' UTR
chr2	69247266	69247308	25.69	5.214	+	ANTXR1	ENSG00000169604.19	3' UTR
chr16	74306137	74306264	23.845	5.213	+	PSMD7	ENSG00000103035.11	3' UTR
chr1	150965760	150965833	400	5.211	-	CERS2	ENSG00000143418.20	3' UTR
chr1	38864008	38864153	17.716	5.209	-	MYCBP	ENSG00000214114.9	3' UTR
chr19	40688132	40688223	26.221	5.208	-	NUMBL	ENSG00000105245.9	Distal intron
chr13	113322544	113322630	86.057	5.208	+	LAMP1	ENSG00000185896.11	3' UTR
chr15	98958823	98958897	46.885	5.205	+	IGF1R	ENSG00000140443.15	3' UTR
chr1	40071789	40071818	34.02	5.203	+	CAP1	ENSG00000131236.17	3' UTR
chr1	168246001	168246041	40.692	5.201	+	SFT2D2	ENSG00000213064.10	3' UTR
chr4	75643848	75643906	25.279	5.201	-	G3BP2	ENSG00000138757.14	3' UTR
chr5	176509675	176509698	31.925	5.2	+	FAF2	ENSG00000113194.13	3' UTR
chr22	37851351	37851381	400	5.199	+	EIF3L	ENSG00000100129.18	CDS
chr13	97465925	97466012	16.696	5.198	+	RAP2A	ENSG00000125249.7	3' UTR
chr8	100709508	100709521	400	5.197	-	PABPC1	ENSG00000070756.16	CDS
chr14	52640797	52640886	400	5.196	-	ERO1A	ENSG00000197930.13	3' UTR
chr12	116715995	116716039	16.726	5.196	-	C12orf49	ENSG00000111412.6	3' UTR
chr5	140568600	140568684	47.235	5.195	+	SLC35A4	ENSG00000176087.15	3' UTR
chr5	151267661	151267784	36.968	5.195	+	GM2A	ENSG00000196743.9	3' UTR
chr9	36214848	36214907	13.736	5.194	-	GNE	ENSG00000159921.18	3' UTR
chr2	200823285	200823347	56.84	5.193	+	BZW1	ENSG00000082153.18	3' UTR
chr15	98961464	98961528	39.616	5.193	+	IGF1R	ENSG00000140443.15	3' UTR
chr5	116445564	116445610	12.415	5.19	-	SEMA6A	ENSG00000092421.17	3' UTR
chr6	7881718	7881746	53.877	5.189	-	TXNDC5	ENSG00000239264.9	3' UTR
chr2	70277648	70277735	31.332	5.189	+	PCYOX1	ENSG00000116005.12	3' UTR
chr10	16592993	16593041	12.341	5.188	-	RSU1	ENSG00000148484.18	3' UTR
chr10	72096591	72096746	22.384	5.188	-	ASCC1	ENSG00000138303.18	3' UTR
chr1	119913705	119913761	73.988	5.185	-	NOTCH2	ENSG00000134250.20	3' UTR
chr4	120055932	120056033	12.945	5.184	-	MAD2L1	ENSG00000164109.14	3' UTR
chr1	119912958	119912984	34.268	5.184	-	NOTCH2	ENSG00000134250.20	3' UTR
chr13	99964352	99964430	17.003	5.183	-	ZIC5	ENSG00000139800.8	3' UTR
chrX	85090666	85090714	13.209	5.183	+	APOOL	ENSG00000155008.14	3' UTR
chr22	39020066	39020161	9.823	5.182	+	APOBEC3C	ENSG00000244509.4	3' UTR
chr5	176509199	176509244	51.492	5.182	+	FAF2	ENSG00000113194.13	3' UTR
chr6	7881644	7881679	400	5.181	-	TXNDC5	ENSG00000239264.9	3' UTR
chr1	225495061	225495087	31.899	5.18	-	ENAH	ENSG00000154380.17	3' UTR
chr12	65964488	65964506	68.407	5.179	+	HMGA2	ENSG00000149948.14	3' UTR
chr18	35990473	35990560	61.524	5.177	-	RPRD1A	ENSG00000141425.18	3' UTR
chr12	113391329	113391392	31.139	5.177	+	PLBD2	ENSG00000151176.8	3' UTR
chr14	52642191	52642234	20.876	5.176	-	ERO1A	ENSG00000197930.13	3' UTR
chrX	118792922	118792971	28.841	5.176	+	IL13RA1	ENSG00000131724.11	3' UTR
chr6	121449294	121449370	23.798	5.175	+	GJA1	ENSG00000152661.9	3' UTR
chr6	85494666	85494699	400	5.174	+	NT5E	ENSG00000135318.12	3' UTR
chr6	85494700	85494712	400	5.172	+	NT5E	ENSG00000135318.12	3' UTR
chr10	89214082	89214133	26.865	5.17	-	LIPA	ENSG00000107798.18	3' UTR
chr18	31546812	31546865	400	5.17	+	DSG2	ENSG00000046604.13	3' UTR
chr21	44805999	44806064	19.616	5.168	-	SUMO3	ENSG00000184900.16	3' UTR
chr13	25097444	25097459	53.23	5.167	+	PABPC3	ENSG00000151846.8	CDS
chr11	33543378	33543471	69.279	5.167	+	KIAA1549L	ENSG00000110427.16	CDS
chr12	116716864	116716886	9.438	5.166	-	C12orf49	ENSG00000111412.6	3' UTR
chr15	89201524	89201631	35.574	5.165	+	ABHD2	ENSG00000140526.18	3' UTR
chrX	140784187	140784203	400	5.164	+	LINC00632	ENSG00000203930.12	Noncoding exon
chr5	176509633	176509675	75.088	5.164	+	FAF2	ENSG00000113194.13	3' UTR
chrX	118792902	118792922	19.088	5.164	+	IL13RA1	ENSG00000131724.11	3' UTR
chr14	75133611	75133672	48.162	5.163	-	TMED10	ENSG00000170348.9	3' UTR
chr8	123014909	123014948	52.529	5.162	-	DERL1	ENSG00000136986.10	3' UTR
chr20	62389602	62389640	8.343	5.16	-	CABLES2	ENSG00000149679.11	3' UTR
chr6	85494648	85494666	400	5.16	+	NT5E	ENSG00000135318.12	3' UTR
chr2	175927329	175927378	12.629	5.159	-	LNPK	ENSG00000144320.14	3' UTR
chr13	97393893	97393996	26.597	5.159	+	MBNL2	ENSG00000139793.18	3' UTR
chr1	6223969	6224004	30.71	5.159	-	ICMT	ENSG00000116237.16	3' UTR
chr11	118601894	118601994	400	5.158	+	ARCN1	ENSG00000095139.14	3' UTR
chr12	13219275	13219326	18.529	5.157	+	EMP1	ENSG00000134531.10	3' UTR
chr7	94666608	94666647	23.256	5.157	+	PEG10	ENSG00000242265.5	3' UTR
chr18	30991582	30991668	32.532	5.156	-	DSC3	ENSG00000134762.17	3' UTR
chr21	25881463	25881477	400	5.155	-	APP	ENSG00000142192.21	3' UTR
chrX	118793657	118793704	37.045	5.154	+	IL13RA1	ENSG00000131724.11	3' UTR
chr1	119913788	119913816	45.484	5.153	-	NOTCH2	ENSG00000134250.20	3' UTR
chr2	195737429	195737456	35.207	5.153	+	SLC39A10	ENSG00000196950.14	3' UTR
chr17	14208014	14208081	12.137	5.153	+	COX10	ENSG00000006695.12	3' UTR
chr1	40071740	40071777	25.935	5.151	+	CAP1	ENSG00000131236.17	3' UTR
chr2	86776611	86776665	28.484	5.149	+	RMND5A	ENSG00000153561.13	3' UTR
chr11	6613771	6613797	400	5.149	-	TPP1	ENSG00000166340.17	3' UTR
chr8	43130231	43130291	71.037	5.149	+	POMK	ENSG00000185900.11	3' UTR
chr11	18407526	18407595	400	5.148	+	LDHA	ENSG00000134333.14	3' UTR
chrX	112775295	112775319	400	5.147	-	AMOT	ENSG00000126016.15	3' UTR
chr6	83960132	83960239	8.438	5.147	+	CYB5R4	ENSG00000065615.14	3' UTR
chr6	108212018	108212046	23.256	5.145	-	SNX3	ENSG00000112335.15	3' UTR
chr6	131890767	131890823	9.269	5.144	+	ENPP1	ENSG00000197594.13	3' UTR
chr22	41998097	41998171	9.269	5.144	+	SEPTIN3	ENSG00000100167.20	3' UTR
chr11	118601778	118601894	80.555	5.144	+	ARCN1	ENSG00000095139.14	3' UTR
chr5	176509387	176509463	72.647	5.143	+	FAF2	ENSG00000113194.13	3' UTR
chr20	56405719	56405770	7.334	5.143	+	CSTF1	ENSG00000101138.12	3' UTR
chr3	120394998	120395107	400	5.143	-	FSTL1	ENSG00000163430.12	3' UTR
chr21	44850082	44850116	84.397	5.143	-	PTTG1IP	ENSG00000183255.12	3' UTR
chr20	32194872	32194916	25.412	5.143	-	PLAGL2	ENSG00000126003.7	3' UTR
chrX	140783605	140783641	400	5.142	+	LINC00632	ENSG00000203930.12	Noncoding exon
chr10	22535183	22535265	26.451	5.142	-	PIP4K2A	ENSG00000150867.14	3' UTR
chr6	138090924	138091031	39.007	5.142	-	PERP	ENSG00000112378.12	3' UTR
chr20	5292611	5292663	15.125	5.141	-	UBE2D3P1	ENSG00000225022.1	Noncoding exon
chr16	72783609	72783663	8.992	5.141	-	ZFHX3	ENSG00000140836.17	3' UTR
chr10	100151409	100151473	31.291	5.141	-	ERLIN1	ENSG00000107566.14	3' UTR
chr1	119915225	119915268	35.92	5.14	-	NOTCH2	ENSG00000134250.20	3' UTR
chr6	166365242	166365298	7.61	5.139	-	MPC1	ENSG00000060762.19	3' UTR
chr17	63745788	63745860	26.628	5.136	-	CCDC47	ENSG00000108588.14	3' UTR
chr1	52020385	52020421	46.173	5.134	-	TXNDC12	ENSG00000117862.13	3' UTR
chrX	78048510	78048598	10.531	5.133	+	ATP7A	ENSG00000165240.20	3' UTR
chr13	95792815	95792880	26.882	5.132	+	DNAJC3	ENSG00000102580.15	3' UTR
chr14	22564985	22565072	45.806	5.131	-	DAD1	ENSG00000129562.11	3' UTR
chr5	179729759	179729776	400	5.131	+	CANX	ENSG00000127022.15	3' UTR
chr2	210432810	210432868	13.473	5.13	-	LANCL1	ENSG00000115365.12	3' UTR
chr8	43126413	43126503	49.864	5.13	+	POMK	ENSG00000185900.11	3' UTR
chr4	98472074	98472120	8.892	5.13	-	TSPAN5	ENSG00000168785.8	3' UTR
chr3	124762184	124762231	12.021	5.129	-	ITGB5	ENSG00000082781.12	3' UTR
chr12	120699528	120699606	58.113	5.128	+	MLEC	ENSG00000110917.8	3' UTR
chr2	65205438	65205476	11.482	5.127	+	VDAC2P5	ENSG00000172974.11	Noncoding exon
chr7	92606038	92606083	76.157	5.127	-	CDK6	ENSG00000105810.10	3' UTR
chr11	125583675	125583731	31.722	5.126	+	EI24	ENSG00000149547.15	CDS
chr5	140568819	140568875	39.007	5.125	+	SLC35A4	ENSG00000176087.15	3' UTR
chr1	154207067	154207170	400	5.125	-	C1orf43	ENSG00000143612.21	3' UTR
chr11	134149306	134149353	21.538	5.124	+	JAM3	ENSG00000166086.13	3' UTR
chr6	30725131	30725142	73.384	5.124	+	TUBB	ENSG00000196230.13	3' UTR
chr12	96267139	96267217	25.793	5.122	+	ELK3	ENSG00000111145.8	CDS
chr1	202941560	202941580	32.968	5.122	-	ADIPOR1	ENSG00000159346.13	CDS
chr12	118416182	118416221	14.995	5.12	+	SUDS3	ENSG00000111707.12	3' UTR
chr17	8474480	8474634	73.491	5.12	-	MYH10	ENSG00000133026.13	3' UTR
chr12	46188301	46188314	400	5.118	-	SLC38A1	ENSG00000111371.16	3' UTR
chr12	123596797	123596830	88.039	5.118	+	TMED2	ENSG00000086598.11	3' UTR
chr8	97725163	97725210	47.354	5.118	+	MTDH	ENSG00000147649.10	3' UTR
chr22	32861820	32861852	8.438	5.116	+	TIMP3	ENSG00000100234.12	3' UTR
chr9	104781570	104781673	11.766	5.114	-	ABCA1	ENSG00000165029.16	3' UTR
chr20	1369372	1369389	30.683	5.113	-	FKBP1A	ENSG00000088832.17	3' UTR
chr5	179730435	179730454	400	5.112	+	CANX	ENSG00000127022.15	3' UTR
chr22	31956923	31956996	37.963	5.11	+	YWHAH	ENSG00000128245.15	3' UTR
chr5	36688173	36688271	14.327	5.11	+	SLC1A3	ENSG00000079215.14	3' UTR
chrX	140783821	140783860	400	5.109	+	LINC00632	ENSG00000203930.12	Noncoding exon
chr21	25881443	25881463	400	5.108	-	APP	ENSG00000142192.21	3' UTR
chr20	37317117	37317146	12.901	5.107	+	MANBAL	ENSG00000101363.12	3' UTR
chr18	31546548	31546580	32.6	5.106	+	DSG2	ENSG00000046604.13	CDS
chr1	6223658	6223729	35.597	5.106	-	ICMT	ENSG00000116237.16	3' UTR
chr7	30012496	30012536	14.337	5.105	-	FKBP14	ENSG00000106080.11	3' UTR
chr1	236550792	236550814	21.867	5.105	-	HEATR1	ENSG00000119285.11	3' UTR
chr3	107806728	107806788	19.129	5.105	+	BBX	ENSG00000114439.19	3' UTR
chr12	110719846	110719901	41.226	5.104	-	PPP1CC	ENSG00000186298.12	3' UTR
chrX	109544209	109544303	13.641	5.104	+	NXT2	ENSG00000101888.11	3' UTR
chr9	94459892	94459960	49.804	5.103	+	MFSD14B	ENSG00000148110.16	3' UTR
chrX	112776137	112776168	66.419	5.102	-	AMOT	ENSG00000126016.15	3' UTR
chr22	32862127	32862224	24.369	5.101	+	TIMP3	ENSG00000100234.12	3' UTR
chr11	6614108	6614168	400	5.101	-	TPP1	ENSG00000166340.17	3' UTR
chr14	54425495	54425532	23.019	5.101	-	CNIH1	ENSG00000100528.12	3' UTR
chr7	135927782	135927823	43.064	5.1	-	MTPN	ENSG00000105887.11	3' UTR
chr12	123597358	123597384	400	5.1	+	TMED2	ENSG00000086598.11	3' UTR
chr1	205716873	205716901	50.304	5.1	-	NUCKS1	ENSG00000069275.13	3' UTR
chr1	225487498	225487560	12.994	5.098	-	ENAH	ENSG00000154380.17	3' UTR
chr8	100709556	100709572	400	5.098	-	PABPC1	ENSG00000070756.16	CDS
chr12	113389753	113389760	20.644	5.096	+	PLBD2	ENSG00000151176.8	3' UTR
chr5	72208739	72208775	29.872	5.095	+	MAP1B	ENSG00000131711.15	3' UTR
chr14	89157318	89157407	7.61	5.095	-	FOXN3	ENSG00000053254.15	3' UTR
chr3	49535248	49535311	21.663	5.095	+	DAG1	ENSG00000173402.12	3' UTR
chr9	113260796	113260817	11.878	5.094	+	SLC31A1	ENSG00000136868.11	3' UTR
chr2	205797447	205797589	11.878	5.094	+	NRP2	ENSG00000118257.16	3' UTR
chr3	13316937	13316967	16.705	5.094	-	NUP210	ENSG00000132182.12	3' UTR
chr18	35991468	35991510	34.217	5.093	-	RPRD1A	ENSG00000141425.18	3' UTR
chr12	65964520	65964570	400	5.092	+	HMGA2	ENSG00000149948.14	3' UTR
chrX	56817319	56817365	28.858	5.091	+	NBDY	ENSG00000204272.13	3' UTR
chr5	176508298	176508309	43.605	5.091	+	FAF2	ENSG00000113194.13	3' UTR
chrX	118793626	118793657	33.575	5.09	+	IL13RA1	ENSG00000131724.11	3' UTR
chr15	73713458	73713517	41.571	5.089	+	CD276	ENSG00000103855.18	3' UTR
chr1	111461168	111461319	31.532	5.088	+	ATP5PB	ENSG00000116459.11	3' UTR
chr12	113389455	113389502	36.821	5.087	+	PLBD2	ENSG00000151176.8	3' UTR
chr12	123597384	123597459	400	5.087	+	TMED2	ENSG00000086598.11	3' UTR
chr12	46188314	46188336	400	5.086	-	SLC38A1	ENSG00000111371.16	3' UTR
chr19	6440790	6440868	18.255	5.086	-	SLC25A23	ENSG00000125648.15	3' UTR
chr2	195737351	195737429	69.408	5.083	+	SLC39A10	ENSG00000196950.14	3' UTR
chr17	47120231	47120251	8.438	5.083	-	CDC27	ENSG00000004897.12	3' UTR
chrX	140783931	140783947	400	5.08	+	LINC00632	ENSG00000203930.12	Noncoding exon
chr19	11322666	11322755	17.504	5.08	-	RAB3D	ENSG00000105514.8	3' UTR
chrX	153351090	153351121	12.146	5.08	+	ZNF275	ENSG00000063587.15	3' UTR
chr14	73220023	73220053	23.23	5.079	+	PSEN1	ENSG00000080815.19	3' UTR
chr3	62297265	62297366	10.797	5.079	+	PTPRG	ENSG00000144724.20	3' UTR
chr15	57955147	57955244	14.642	5.079	-	ALDH1A2	ENSG00000128918.15	CDS
chrX	107713636	107713716	51.651	5.078	-	TSC22D3	ENSG00000157514.16	3' UTR
chr7	139045572	139045611	22.347	5.077	-	ZC3HAV1	ENSG00000105939.13	3' UTR
chr5	163443692	163443721	400	5.077	+	CCNG1	ENSG00000113328.19	CDS
chr1	39004239	39004286	72.809	5.076	+	AKIRIN1	ENSG00000174574.16	3' UTR
chrX	140784253	140784274	87.121	5.076	+	LINC00632	ENSG00000203930.12	Noncoding exon
chr14	21351649	21351685	400	5.075	-	SUPT16H	ENSG00000092201.10	3' UTR
chr11	6613797	6613832	400	5.075	-	TPP1	ENSG00000166340.17	3' UTR
chr3	72375398	72375432	15.752	5.075	-	RYBP	ENSG00000163602.10	3' UTR
chr16	57253308	57253378	16.348	5.073	+	ARL2BP	ENSG00000102931.8	3' UTR
chr15	89201416	89201524	25.286	5.072	+	ABHD2	ENSG00000140526.18	3' UTR
chr6	83960033	83960132	10.195	5.072	+	CYB5R4	ENSG00000065615.14	3' UTR
chr2	168774269	168774305	13.371	5.072	+	CERS6	ENSG00000172292.15	3' UTR
chrX	140783947	140784002	400	5.071	+	LINC00632	ENSG00000203930.12	Noncoding exon
chrX	112775856	112775892	87.884	5.069	-	AMOT	ENSG00000126016.15	3' UTR
chr16	55505991	55506070	7.79	5.069	+	MMP2	ENSG00000087245.13	3' UTR
chr10	70883595	70883636	62.001	5.069	-	PCBD1	ENSG00000166228.9	3' UTR
chr15	64963066	64963132	16.508	5.069	-	SPG21	ENSG00000090487.11	3' UTR
chr4	82819008	82819043	38.202	5.068	-	SEC31A	ENSG00000138674.17	3' UTR
chr5	151663020	151663093	23.581	5.067	-	SPARC	ENSG00000113140.11	3' UTR
chr13	113322496	113322544	56.027	5.067	+	LAMP1	ENSG00000185896.11	3' UTR
chr11	33543686	33543727	24.363	5.067	+	KIAA1549L	ENSG00000110427.16	CDS
chr14	65742659	65742738	77.146	5.067	+	FUT8	ENSG00000033170.17	3' UTR
chr12	64714772	64714794	17.024	5.066	-	GNS	ENSG00000135677.11	3' UTR
chr12	41070098	41070224	10.797	5.066	+	CNTN1	ENSG00000018236.15	3' UTR
chr1	119913646	119913705	62.03	5.065	-	NOTCH2	ENSG00000134250.20	3' UTR
chr15	57954936	57955014	15.474	5.064	-	ALDH1A2	ENSG00000128918.15	3' UTR
chr6	36855210	36855331	33.901	5.064	-	PPIL1	ENSG00000137168.8	3' UTR
chr21	32268318	32268411	13.779	5.063	-	MIS18A	ENSG00000159055.4	3' UTR
chr8	11844395	11844418	39.807	5.062	-	CTSB	ENSG00000164733.21	3' UTR
chr8	104490341	104490463	49.982	5.061	-	LRP12	ENSG00000147650.11	3' UTR
chr2	86776665	86776723	30.448	5.06	+	RMND5A	ENSG00000153561.13	3' UTR
chrX	153351121	153351143	11.488	5.06	+	ZNF275	ENSG00000063587.15	3' UTR
chr2	216674117	216674251	15.066	5.059	-	IGFBP5	ENSG00000115461.5	3' UTR
chrX	135051101	135051109	22.422	5.058	-	RTL8A	ENSG00000203950.6	3' UTR
chr1	87106972	87107026	28.047	5.057	+	HS2ST1	ENSG00000153936.17	3' UTR
chr4	76161181	76161197	44.927	5.055	-	SCARB2	ENSG00000138760.10	3' UTR
chr16	15036852	15036940	9.366	5.055	+	PDXDC1	ENSG00000179889.19	3' UTR
chr5	38481464	38481551	29.12	5.055	-	LIFR	ENSG00000113594.10	3' UTR
chr1	182382911	182382998	70.11	5.054	-	GLUL	ENSG00000135821.19	3' UTR
chr9	105391271	105391320	14.059	5.054	+	SLC44A1	ENSG00000070214.16	3' UTR
chr10	73780056	73780118	11.86	5.053	+	FUT11	ENSG00000196968.11	Noncoding exon
chr11	95836143	95836155	14.594	5.052	-	MTMR2	ENSG00000087053.20	CDS
chr8	43126151	43126182	27.845	5.052	+	POMK	ENSG00000185900.11	3' UTR
chrX	107713716	107713778	34.452	5.052	-	TSC22D3	ENSG00000157514.16	3' UTR
chr14	31100609	31100711	27.513	5.051	-	HECTD1	ENSG00000092148.13	3' UTR
chr8	100709161	100709185	400	5.051	-	PABPC1	ENSG00000070756.16	CDS
chr6	7882421	7882491	400	5.051	-	TXNDC5	ENSG00000239264.9	3' UTR
chr3	150542890	150542919	11.304	5.05	-	SERP1	ENSG00000120742.11	3' UTR
chr2	187466635	187466688	22.468	5.05	-	TFPI	ENSG00000003436.16	3' UTR
chr3	45084003	45084106	20.911	5.049	-	CDCP1	ENSG00000163814.8	3' UTR
chr9	79725272	79725413	55.641	5.049	+	TLE4	ENSG00000106829.20	3' UTR
chr1	167790109	167790142	22.872	5.048	+	MPZL1	ENSG00000197965.12	3' UTR
chr11	34100189	34100237	46.913	5.048	+	CAPRIN1	ENSG00000135387.21	3' UTR
chr10	72096831	72096883	18.81	5.048	-	ASCC1	ENSG00000138303.18	3' UTR
chr8	18057036	18057128	19.017	5.048	-	ASAH1	ENSG00000104763.20	3' UTR
chrX	129806200	129806254	18.742	5.047	-	ZDHHC9	ENSG00000188706.13	3' UTR
chr12	132078327	132078400	14.928	5.047	+	EP400	ENSG00000183495.14	3' UTR
chr1	225495130	225495199	59.087	5.046	-	ENAH	ENSG00000154380.17	3' UTR
chr2	96185142	96185172	25.279	5.046	-	STARD7	ENSG00000084090.13	3' UTR
chr2	96186537	96186599	55.11	5.045	-	STARD7	ENSG00000084090.13	3' UTR
chr5	151028625	151028703	11.766	5.045	+	GPX3	ENSG00000211445.12	3' UTR
chr17	30466258	30466328	68.234	5.045	+	CPD	ENSG00000108582.12	CDS
chr7	55206413	55206436	17.042	5.044	+	EGFR	ENSG00000146648.19	3' UTR
chr5	32125806	32125884	28.656	5.044	-	GOLPH3	ENSG00000113384.14	3' UTR
chr16	83812633	83812691	14.072	5.044	+	HSBP1	ENSG00000230989.7	3' UTR
chr5	179966864	179966909	50.304	5.043	-	RNF130	ENSG00000113269.14	CDS
chr11	107791380	107791395	54.679	5.043	-	SLC35F2	ENSG00000110660.15	3' UTR
chr15	98958654	98958723	48.972	5.043	+	IGF1R	ENSG00000140443.15	3' UTR
chr1	119913192	119913222	46.54	5.042	-	NOTCH2	ENSG00000134250.20	3' UTR
chr12	123261565	123261655	41.869	5.042	-	CDK2AP1	ENSG00000111328.7	3' UTR
chr1	6223815	6223915	48.548	5.041	-	ICMT	ENSG00000116237.16	3' UTR
chr4	54738697	54738848	13.492	5.04	+	KIT	ENSG00000157404.16	3' UTR
chr12	49763460	49763476	70.064	5.039	+	TMBIM6	ENSG00000139644.13	3' UTR
chr8	100706673	100706730	400	5.037	-	PABPC1	ENSG00000070756.16	CDS
chr5	36102788	36102875	10.531	5.037	-	LMBRD2	ENSG00000164187.7	3' UTR
chr5	179730607	179730651	400	5.036	+	CANX	ENSG00000127022.15	3' UTR
chr8	108217414	108217423	400	5.036	-	EIF3E	ENSG00000104408.10	CDS
chr2	65022083	65022177	25.469	5.035	+	SLC1A4	ENSG00000115902.11	3' UTR
chr1	119913321	119913366	53.613	5.035	-	NOTCH2	ENSG00000134250.20	3' UTR
chr3	57091048	57091100	8.343	5.035	-	IL17RD	ENSG00000144730.19	3' UTR
chr1	150965639	150965665	87.871	5.034	-	CERS2	ENSG00000143418.20	3' UTR
chr1	119913367	119913444	400	5.033	-	NOTCH2	ENSG00000134250.20	3' UTR
chr11	4092351	4092413	14.724	5.033	+	STIM1	ENSG00000167323.11	3' UTR
chr16	56477210	56477244	7.058	5.032	+	OGFOD1	ENSG00000087263.17	3' UTR
chr8	123014978	123015003	30.04	5.031	-	DERL1	ENSG00000136986.10	3' UTR
chr8	41510121	41510158	21.033	5.03	+	GOLGA7	ENSG00000147533.17	3' UTR
chr1	167918039	167918114	18.527	5.029	-	MPC2	ENSG00000143158.11	3' UTR
chr1	235976830	235976859	48.972	5.029	-	NID1	ENSG00000116962.15	3' UTR
chr1	112670498	112670542	36.679	5.028	+	CAPZA1	ENSG00000116489.13	3' UTR
chr9	105775027	105775057	24.369	5.028	+	TMEM38B	ENSG00000095209.12	3' UTR
chr8	100705622	100705636	400	5.026	-	PABPC1	ENSG00000070756.16	CDS
chr2	226995720	226995767	11.86	5.026	+	RHBDD1	ENSG00000144468.17	3' UTR
chr6	7881822	7881837	400	5.026	-	TXNDC5	ENSG00000239264.9	3' UTR
chr1	84498448	84498498	400	5.026	-	GNG5	ENSG00000174021.11	3' UTR
chrX	150763640	150763735	37.374	5.025	+	MTMR1	ENSG00000063601.17	3' UTR
chr14	30889928	30889985	24.804	5.025	+	COCH	ENSG00000100473.18	3' UTR
chr1	6224561	6224617	67.613	5.025	-	ICMT	ENSG00000116237.16	3' UTR
chr2	65021980	65022068	19.017	5.025	+	SLC1A4	ENSG00000115902.11	3' UTR
chr7	16783657	16783725	17.439	5.025	+	TSPAN13	ENSG00000106537.8	3' UTR
chr22	21762815	21762865	42.344	5.024	-	MAPK1	ENSG00000100030.15	3' UTR
chr7	116795975	116796013	20.644	5.024	+	MET	ENSG00000105976.15	CDS
chr6	36927350	36927451	25.651	5.024	+	C6orf89	ENSG00000198663.17	3' UTR
chr15	57953605	57953744	41.646	5.023	-	ALDH1A2	ENSG00000128918.15	3' UTR
chr12	107712319	107712422	20.955	5.023	+	PWP1	ENSG00000136045.12	3' UTR
chr10	72097033	72097085	13.271	5.022	-	ASCC1	ENSG00000138303.18	3' UTR
chr1	25361808	25361863	14.354	5.022	+	TMEM50A	ENSG00000183726.11	3' UTR
chrX	40692896	40692902	12.054	5.022	-	MED14	ENSG00000180182.11	CDS
chr3	105575161	105575222	28.281	5.021	+	ALCAM	ENSG00000170017.12	3' UTR
chr2	111940423	111940496	16.308	5.02	-	RTRAFP1	ENSG00000225496.1	Noncoding exon
chr12	123597318	123597358	400	5.02	+	TMED2	ENSG00000086598.11	3' UTR
chr1	114567607	114567739	28.768	5.019	-	BCAS2	ENSG00000116752.6	3' UTR
chr6	73373092	73373124	34.13	5.019	-	RPL39P3	ENSG00000235174.1	Noncoding exon
chr3	49534407	49534432	20.428	5.017	+	DAG1	ENSG00000173402.12	3' UTR
chr14	95544296	95544361	27.442	5.017	+	GLRX5	ENSG00000182512.5	3' UTR
chrX	140784221	140784238	400	5.016	+	LINC00632	ENSG00000203930.12	Noncoding exon
chr10	70424270	70424297	10.377	5.016	+	EIF4EBP2	ENSG00000148730.7	3' UTR
chr12	123596830	123596846	77.305	5.016	+	TMED2	ENSG00000086598.11	3' UTR
chr10	124009587	124009653	8.618	5.015	-	CHST15	ENSG00000182022.18	3' UTR
chr7	140090036	140090083	7.79	5.015	-	KDM7A	ENSG00000006459.11	3' UTR
chr11	119337114	119337161	31.115	5.015	+	RNF26	ENSG00000173456.5	3' UTR
chr20	4700607	4700718	78.877	5.014	+	PRNP	ENSG00000171867.17	3' UTR
chr6	36968297	36968400	71.066	5.012	-	MTCH1	ENSG00000137409.19	3' UTR
chr7	91267465	91267516	13.75	5.012	+	FZD1	ENSG00000157240.4	3' UTR
chr7	65956500	65956538	26.02	5.012	+	VKORC1L1	ENSG00000196715.7	3' UTR
chr1	205790476	205790537	26.75	5.012	-	SLC41A1	ENSG00000133065.11	3' UTR
chr11	92353665	92353790	7.512	5.012	+	FAT3	ENSG00000165323.15	CDS
chr18	35710834	35710857	21.089	5.012	+	GALNT1	ENSG00000141429.13	3' UTR
chrX	140783803	140783821	400	5.01	+	LINC00632	ENSG00000203930.12	Noncoding exon
chr7	6024246	6024278	42.465	5.01	-	EIF2AK1	ENSG00000086232.13	3' UTR
chr6	7881777	7881810	400	5.01	-	TXNDC5	ENSG00000239264.9	3' UTR
chr2	85320691	85320719	66.644	5.009	-	TGOLN2	ENSG00000152291.14	3' UTR
chr4	56460459	56460483	400	5.009	+	PAICS	ENSG00000128050.9	3' UTR
chr11	27368006	27368092	8.162	5.009	-	LGR4	ENSG00000205213.14	CDS
chr1	91387455	91387494	8.162	5.009	-	HFM1	ENSG00000162669.16	Distal intron
chr1	173488030	173488071	34.152	5.008	+	PRDX6	ENSG00000117592.9	3' UTR
chr1	40073001	40073030	53.828	5.007	-	PPT1	ENSG00000131238.18	3' UTR
chrX	112775201	112775230	54.409	5.005	-	AMOT	ENSG00000126016.15	3' UTR
chr1	155247681	155247708	22.575	5.005	-	FAM189B	ENSG00000160767.21	3' UTR
chrX	119244029	119244097	400	5.005	+	PGRMC1	ENSG00000101856.10	3' UTR
chrX	110346623	110346738	18.532	5.005	-	GNG5P2	ENSG00000133136.4	Noncoding exon
chr15	98961528	98961580	31.925	5.004	+	IGF1R	ENSG00000140443.15	3' UTR
chr14	81475474	81475545	48.315	5.004	-	SEL1L	ENSG00000071537.14	3' UTR
chr17	28326850	28326926	24.315	5.002	+	TMEM97	ENSG00000109084.14	3' UTR
chr7	30083679	30083772	16.074	4.999	+	PLEKHA8	ENSG00000106086.20	3' UTR
chr7	138919050	138919132	18.93	4.999	-	KIAA1549	ENSG00000122778.10	CDS
chr1	89583621	89583694	11.069	4.998	+	LRRC8B	ENSG00000197147.14	CDS
chr4	169720435	169720478	26.388	4.998	+	CLCN3	ENSG00000109572.14	3' UTR
chr8	41931909	41932026	35.354	4.996	-	KAT6A	ENSG00000083168.11	3' UTR
chr17	78853391	78853480	77.13	4.996	-	TIMP2	ENSG00000035862.12	3' UTR
chr1	92842169	92842230	11.609	4.996	-	DIPK1A	ENSG00000154511.12	3' UTR
chrX	34627112	34627180	8.343	4.995	-	TMEM47	ENSG00000147027.4	3' UTR
chr7	155464030	155464117	13.069	4.994	+	EN2	ENSG00000164778.4	3' UTR
chr1	67702900	67702919	14.459	4.994	-	GNG12	ENSG00000172380.6	3' UTR
chr21	25881536	25881567	400	4.994	-	APP	ENSG00000142192.21	3' UTR
chr6	30600590	30600651	19.388	4.994	-	PPP1R10	ENSG00000204569.10	3' UTR
chr21	31120081	31120135	8.438	4.994	-	TIAM1	ENSG00000156299.13	3' UTR
chr11	35231310	35231401	72.859	4.993	+	CD44	ENSG00000026508.20	3' UTR
chr12	49127845	49127864	400	4.992	-	TUBA1B	ENSG00000123416.15	3' UTR
chr14	54424711	54424730	15.04	4.992	-	CNIH1	ENSG00000100528.12	3' UTR
chr19	3976383	3976392	400	4.991	-	EEF2	ENSG00000167658.16	3' UTR
chr1	27851026	27851074	23.57	4.991	+	PPP1R8	ENSG00000117751.18	3' UTR
chr3	49359184	49359200	61.144	4.99	-	RHOA	ENSG00000067560.12	3' UTR
chr11	74254138	74254248	17.109	4.99	+	PPME1	ENSG00000214517.10	3' UTR
chr2	70277567	70277599	20.537	4.99	+	PCYOX1	ENSG00000116005.12	3' UTR
chr7	116560612	116560651	24.918	4.988	+	CAV1	ENSG00000105974.12	3' UTR
chr4	76161154	76161181	64.349	4.987	-	SCARB2	ENSG00000138760.10	3' UTR
chr19	3976332	3976375	400	4.987	-	EEF2	ENSG00000167658.16	3' UTR
chr21	37223581	37223646	13.101	4.986	-	VPS26C	ENSG00000157538.14	3' UTR
chr7	6024357	6024429	87.529	4.984	-	EIF2AK1	ENSG00000086232.13	3' UTR
chr1	119913059	119913091	63.57	4.984	-	NOTCH2	ENSG00000134250.20	3' UTR
chr8	43130207	43130212	63.591	4.984	+	POMK	ENSG00000185900.11	3' UTR
chr10	50306609	50306694	16.291	4.983	-	SGMS1	ENSG00000198964.14	3' UTR
chr16	23574230	23574279	15.191	4.983	+	UBFD1	ENSG00000103353.16	3' UTR
chr9	108940306	108940369	6.233	4.983	+	ABITRAM	ENSG00000119328.12	3' UTR
chr6	73593563	73593607	10.377	4.982	-	SLC17A5	ENSG00000119899.13	3' UTR
chr11	113277800	113277849	11.339	4.982	+	NCAM1	ENSG00000149294.16	3' UTR
chr14	99940700	99940871	10.277	4.982	+	EML1	ENSG00000066629.18	3' UTR
chr12	113388789	113388829	25.653	4.981	+	PLBD2	ENSG00000151176.8	3' UTR
chr1	183626478	183626531	21.256	4.981	-	ARPC5	ENSG00000162704.16	3' UTR
chr1	173866320	173866344	39.049	4.981	-	GAS5	ENSG00000234741.8	Noncoding exon
chr8	43129894	43130001	70.201	4.98	+	POMK	ENSG00000185900.11	3' UTR
chr5	38480357	38480436	18.26	4.979	-	LIFR	ENSG00000113594.10	3' UTR
chr2	43223859	43223916	49.799	4.978	-	ZFP36L2	ENSG00000152518.8	3' UTR
chr8	100709572	100709617	400	4.977	-	PABPC1	ENSG00000070756.16	CDS
chr5	38477366	38477409	8.067	4.976	-	LIFR	ENSG00000113594.10	3' UTR
chr1	67701791	67701830	26.204	4.976	-	GNG12	ENSG00000172380.6	3' UTR
chr1	6264416	6264525	19.433	4.976	-	ACOT7	ENSG00000097021.19	3' UTR
chr11	33559906	33559910	13.986	4.976	+	KIAA1549L	ENSG00000110427.16	CDS
chr5	113025998	113026055	13.271	4.975	-	MCC	ENSG00000171444.18	3' UTR
chr9	33921929	33922045	26.572	4.973	-	UBAP2	ENSG00000137073.23	3' UTR
chr12	54232438	54232450	29.327	4.973	-	CBX5	ENSG00000094916.16	3' UTR
chr10	70202884	70202964	50.59	4.973	-	PPA1	ENSG00000180817.12	3' UTR
chr17	50382196	50382256	47.115	4.972	-	LRRC59	ENSG00000108829.10	3' UTR
chr9	19050863	19050940	11.21	4.972	+	RRAGA	ENSG00000155876.6	3' UTR
chr19	41306726	41306732	28.002	4.972	+	HNRNPUL1	ENSG00000105323.17	3' UTR
chr2	46902580	46902624	21.447	4.97	-	MCFD2	ENSG00000180398.13	3' UTR
chr20	4700486	4700568	68.811	4.97	+	PRNP	ENSG00000171867.17	3' UTR
chr3	49359153	49359184	74.34	4.969	-	RHOA	ENSG00000067560.12	3' UTR
chr11	14504936	14504987	26.223	4.969	-	PSMA1	ENSG00000129084.18	3' UTR
chr2	10054292	10054420	9.823	4.969	+	KLF11	ENSG00000172059.11	3' UTR
chr6	7586179	7586242	22.778	4.969	+	DSP	ENSG00000096696.14	3' UTR
chr11	6614222	6614274	79.208	4.968	-	TPP1	ENSG00000166340.17	3' UTR
chr2	187464730	187464808	19.595	4.968	-	TFPI	ENSG00000003436.16	3' UTR
chr16	21655703	21655784	52.457	4.968	+	METTL9	ENSG00000197006.14	3' UTR
chr10	121478441	121478603	22.78	4.966	-	FGFR2	ENSG00000066468.23	3' UTR
chr21	25881477	25881501	400	4.966	-	APP	ENSG00000142192.21	3' UTR
chr17	42125130	42125219	21.089	4.966	-	RAB5C	ENSG00000108774.15	3' UTR
chrX	140784203	140784221	400	4.965	+	LINC00632	ENSG00000203930.12	Noncoding exon
chr8	30785936	30785985	9.769	4.965	-	PPP2CB	ENSG00000104695.13	3' UTR
chr15	89201259	89201408	46.702	4.965	+	ABHD2	ENSG00000140526.18	3' UTR
chr1	160278610	160278656	16.895	4.965	-	PEX19	ENSG00000162735.19	3' UTR
chrX	38688419	38688540	24.363	4.965	+	TSPAN7	ENSG00000156298.13	3' UTR
chr5	140333065	140333218	13.641	4.964	-	HBEGF	ENSG00000113070.8	3' UTR
chr10	72096812	72096831	9.366	4.963	-	ASCC1	ENSG00000138303.18	3' UTR
chr7	10933532	10933553	39.705	4.962	-	NDUFA4	ENSG00000189043.10	3' UTR
chr1	81968023	81968132	33.05	4.96	+	ADGRL2	ENSG00000117114.20	CDS
chr12	26975537	26975618	31.495	4.96	-	TM7SF3	ENSG00000064115.11	CDS
chr13	39012082	39012193	68.407	4.959	-	PROSER1	ENSG00000120685.20	CDS
chr12	1495188	1495265	7.334	4.958	+	ERC1	ENSG00000082805.20	3' UTR
chr5	115616044	115616143	56.812	4.958	-	TMED7	ENSG00000134970.14	3' UTR
chr12	116716063	116716114	27.296	4.958	-	C12orf49	ENSG00000111412.6	3' UTR
chr15	48410671	48410818	33.521	4.956	-	FBN1	ENSG00000166147.14	3' UTR
chr13	29511647	29511660	31.893	4.956	-	SLC7A1	ENSG00000139514.13	3' UTR
chr12	123597281	123597295	51.467	4.955	+	TMED2	ENSG00000086598.11	3' UTR
chr12	117144011	117144119	22.422	4.954	-	FBXO21	ENSG00000135108.15	3' UTR
chr4	98471619	98471653	7.524	4.953	-	TSPAN5	ENSG00000168785.8	3' UTR
chr6	158109772	158109839	7.524	4.953	-	SERAC1	ENSG00000122335.17	3' UTR
chr1	175160332	175160453	7.524	4.953	-	KIAA0040	ENSG00000235750.10	CDS
chr8	127741074	127741139	27.422	4.951	+	MYC	ENSG00000136997.20	3' UTR
chr11	125959258	125959326	7.058	4.951	-	CDON	ENSG00000064309.14	3' UTR
chr10	124007956	124008040	7.886	4.95	-	CHST15	ENSG00000182022.18	3' UTR
chr14	73219968	73219990	28.484	4.949	+	PSEN1	ENSG00000080815.19	3' UTR
chr1	202941496	202941517	21.765	4.949	-	ADIPOR1	ENSG00000159346.13	3' UTR
chr17	35725443	35725498	32.937	4.946	+	AP2B1	ENSG00000006125.18	3' UTR
chr2	46902987	46903042	25.772	4.946	-	MCFD2	ENSG00000180398.13	3' UTR
chr2	226736031	226736123	13.779	4.944	-	IRS1	ENSG00000169047.5	3' UTR
chr7	134291350	134291391	32.015	4.944	-	SLC35B4	ENSG00000205060.11	3' UTR
chr11	33543992	33544088	64.956	4.944	+	KIAA1549L	ENSG00000110427.16	CDS
chr6	7882138	7882158	400	4.944	-	TXNDC5	ENSG00000239264.9	3' UTR
chr1	52020275	52020385	66.197	4.944	-	TXNDC12	ENSG00000117862.13	3' UTR
chr2	54669538	54669570	35.67	4.943	+	SPTBN1	ENSG00000115306.16	3' UTR
chr1	40073092	40073190	58.521	4.941	-	PPT1	ENSG00000131238.18	3' UTR
chr7	6024302	6024356	36.309	4.94	-	EIF2AK1	ENSG00000086232.13	3' UTR
chr3	120394406	120394458	46.545	4.94	-	FSTL1	ENSG00000163430.12	3' UTR
chr10	100151914	100151951	22.981	4.94	-	ERLIN1	ENSG00000107566.14	3' UTR
chr12	120699606	120699681	63.944	4.939	+	MLEC	ENSG00000110917.8	3' UTR
chrX	21885310	21885378	22.619	4.939	+	MBTPS2	ENSG00000012174.12	3' UTR
chr2	170966209	170966263	27.843	4.939	+	GORASP2	ENSG00000115806.13	3' UTR
chr17	14207816	14207852	6.233	4.938	+	COX10	ENSG00000006695.12	3' UTR
chr22	29143252	29143304	11.069	4.938	+	KREMEN1	ENSG00000183762.13	3' UTR
chr1	63660054	63660193	33.735	4.938	+	PGM1	ENSG00000079739.17	3' UTR
chr12	65964506	65964520	400	4.938	+	HMGA2	ENSG00000149948.14	3' UTR
chrX	136210464	136210478	42.841	4.937	+	FHL1	ENSG00000022267.19	3' UTR
chr8	38852434	38852484	12.062	4.936	+	TACC1	ENSG00000147526.20	3' UTR
chr10	74119515	74119553	58.517	4.935	+	VCL	ENSG00000035403.18	3' UTR
chr8	140515331	140515372	25.279	4.934	+	CHRAC1	ENSG00000104472.10	3' UTR
chr12	65964076	65964102	400	4.934	+	HMGA2	ENSG00000149948.14	3' UTR
chr3	40312060	40312083	12.753	4.934	+	EIF1B	ENSG00000114784.4	3' UTR
chr15	57953945	57953980	18.532	4.933	-	ALDH1A2	ENSG00000128918.15	3' UTR
chr4	76161227	76161260	46.851	4.933	-	SCARB2	ENSG00000138760.10	3' UTR
chr4	56502188	56502255	30.797	4.933	+	SRP72	ENSG00000174780.17	3' UTR
chr7	134291307	134291350	23.793	4.933	-	SLC35B4	ENSG00000205060.11	3' UTR
chr1	38864432	38864575	24.213	4.933	-	MYCBP|AL139260.3	ENSG00000214114.9||ENSG00000274944.4	3' UTR
chr6	36928069	36928099	11.659	4.932	+	C6orf89	ENSG00000198663.17	3' UTR
chr6	105081398	105081479	15.219	4.932	+	LIN28B	ENSG00000187772.8	3' UTR
chr12	65964570	65964624	400	4.932	+	HMGA2	ENSG00000149948.14	3' UTR
chr1	160427202	160427276	7.266	4.931	+	VANGL2	ENSG00000162738.6	3' UTR
chr8	123014802	123014863	40.228	4.931	-	DERL1	ENSG00000136986.10	3' UTR
chr9	121180371	121180475	28.25	4.931	-	RAB14	ENSG00000119396.11	3' UTR
chr3	42594803	42594903	7.266	4.931	+	SS18L2	ENSG00000008324.12	3' UTR
chr1	214349332	214349389	16.308	4.93	-	PTPN14	ENSG00000152104.12	3' UTR
chr11	119096796	119096828	53.248	4.929	-	DPAGT1	ENSG00000172269.19	3' UTR
chr6	7882183	7882255	400	4.928	-	TXNDC5	ENSG00000239264.9	3' UTR
chr8	108217423	108217434	400	4.928	-	EIF3E	ENSG00000104408.10	CDS
chr1	84498498	84498548	65.207	4.927	-	GNG5	ENSG00000174021.11	3' UTR
chr8	1835160	1835298	7.007	4.927	+	ARHGEF10	ENSG00000104728.16	Distal intron
chr8	80037025	80037060	7.61	4.927	-	TPD52	ENSG00000076554.15	3' UTR
chr5	132394409	132394525	7.007	4.927	+	SLC22A5	ENSG00000197375.13	3' UTR
chr1	235552133	235552206	10.277	4.926	-	GNG4	ENSG00000168243.11	CDS
chr20	7978055	7978114	19.33	4.926	-	TMX4	ENSG00000125827.9	3' UTR
chr7	91268060	91268123	10.023	4.925	+	FZD1	ENSG00000157240.4	3' UTR
chr3	49534392	49534407	17.589	4.925	+	DAG1	ENSG00000173402.12	3' UTR
chr13	25097459	25097533	400	4.925	+	PABPC3	ENSG00000151846.8	CDS
chr6	127968891	127968968	5.958	4.925	-	PTPRK	ENSG00000152894.14	3' UTR
chr11	107791158	107791259	87.282	4.925	-	SLC35F2	ENSG00000110660.15	3' UTR
chr2	70281035	70281122	52.501	4.923	+	PCYOX1	ENSG00000116005.12	3' UTR
chr18	35710784	35710834	45.534	4.923	+	GALNT1	ENSG00000141429.13	3' UTR
chr1	155330936	155330948	9.823	4.922	+	RUSC1	ENSG00000160753.16	3' UTR
chr8	22421301	22421361	36.987	4.922	+	SLC39A14	ENSG00000104635.14	3' UTR
chr21	44805690	44805895	78.734	4.922	-	SUMO3	ENSG00000184900.16	3' UTR
chr11	125958253	125958366	14.52	4.922	-	CDON	ENSG00000064309.14	3' UTR
chr7	41962183	41962288	14.52	4.922	-	GLI3	ENSG00000106571.14	3' UTR
chr10	79314211	79314293	18.054	4.921	+	ZMIZ1	ENSG00000108175.17	CDS
chr7	139045611	139045705	41.388	4.921	-	ZC3HAV1	ENSG00000105939.13	3' UTR
chr4	56460191	56460250	400	4.92	+	PAICS	ENSG00000128050.9	3' UTR
chr6	26546705	26546773	35.954	4.92	+	HMGN4	ENSG00000182952.5	3' UTR
chr4	25929450	25929542	21.245	4.919	+	SMIM20	ENSG00000250317.8	3' UTR
chr2	221420092	221420222	16.176	4.919	-	EPHA4	ENSG00000116106.12	3' UTR
chr6	38676381	38676428	400	4.918	-	GLO1	ENSG00000124767.7	3' UTR
chr8	97852540	97852583	53.969	4.918	+	LAPTM4B	ENSG00000104341.17	3' UTR
chr9	34635557	34635581	68.278	4.918	-	SIGMAR1	ENSG00000147955.17	3' UTR
chr20	4700568	4700585	35.89	4.918	+	PRNP	ENSG00000171867.17	3' UTR
chr12	123289630	123289704	18.323	4.918	-	SBNO1	ENSG00000139697.14	3' UTR
chrX	140784238	140784253	85.626	4.918	+	LINC00632	ENSG00000203930.12	Noncoding exon
chr3	62293453	62293538	14.918	4.917	+	PTPRG	ENSG00000144724.20	3' UTR
chr15	57953744	57953811	28.246	4.916	-	ALDH1A2	ENSG00000128918.15	3' UTR
chr4	169720618	169720812	49.268	4.916	+	CLCN3	ENSG00000109572.14	3' UTR
chr16	3963196	3963281	15.251	4.915	-	ADCY9	ENSG00000162104.10	3' UTR
chr12	96267085	96267129	12.515	4.915	+	ELK3	ENSG00000111145.8	CDS
chr4	7060157	7060236	18.527	4.915	-	GRPEL1	ENSG00000109519.13	3' UTR
chr7	116560835	116560879	38.265	4.914	+	CAV1	ENSG00000105974.12	3' UTR
chr2	200823210	200823285	61.548	4.914	+	BZW1	ENSG00000082153.18	3' UTR
chr9	111934603	111934681	46.702	4.914	+	UGCG	ENSG00000148154.10	3' UTR
chr1	32773237	32773325	22.778	4.914	+	KIAA1522	ENSG00000162522.11	3' UTR
chr17	65012689	65012774	17.514	4.914	-	GNA13	ENSG00000120063.10	3' UTR
chr11	33669597	33669629	14.886	4.913	+	KIAA1549L	ENSG00000110427.16	3' UTR
chr7	135926864	135926881	61.548	4.913	-	MTPN	ENSG00000105887.11	3' UTR
chr11	8947410	8947483	9.366	4.913	-	TMEM9B	ENSG00000175348.11	3' UTR
chr21	44849648	44849708	65.575	4.912	-	PTTG1IP	ENSG00000183255.12	3' UTR
chrX	112776168	112776187	74.255	4.912	-	AMOT	ENSG00000126016.15	3' UTR
chrX	24543768	24543816	7.886	4.911	+	PDK3	ENSG00000067992.16	3' UTR
chr10	22534995	22535046	16.308	4.91	-	PIP4K2A	ENSG00000150867.14	3' UTR
chr1	214352754	214352809	15.809	4.91	-	PTPN14	ENSG00000152104.12	3' UTR
chr13	110149470	110149561	10.472	4.91	-	COL4A1	ENSG00000187498.16	3' UTR
chr12	119194192	119194310	7.61	4.908	+	HSPB8	ENSG00000152137.8	3' UTR
chr1	205790734	205790821	34.159	4.907	-	SLC41A1	ENSG00000133065.11	3' UTR
chr5	163443721	163443796	400	4.907	+	CCNG1	ENSG00000113328.19	3' UTR
chr17	50381978	50382031	39.807	4.907	-	LRRC59	ENSG00000108829.10	3' UTR
chr10	100151201	100151288	33.002	4.907	-	ERLIN1	ENSG00000107566.14	3' UTR
chr3	39095121	39095210	28.213	4.907	+	WDR48	ENSG00000114742.14	3' UTR
chr11	118601994	118602039	400	4.907	+	ARCN1	ENSG00000095139.14	3' UTR
chr15	48410391	48410527	33.35	4.906	-	FBN1	ENSG00000166147.14	3' UTR
chr10	100189023	100189078	12.341	4.905	-	CHUK	ENSG00000213341.11	3' UTR
chr21	25881510	25881536	400	4.905	-	APP	ENSG00000142192.21	3' UTR
chr18	35990792	35990840	35.346	4.905	-	RPRD1A	ENSG00000141425.18	3' UTR
chr1	243502175	243502261	48.491	4.905	-	AKT3	ENSG00000117020.18	3' UTR
chr8	108217434	108217457	400	4.904	-	EIF3E	ENSG00000104408.10	CDS
chr7	94666647	94666722	24.64	4.903	+	PEG10	ENSG00000242265.5	3' UTR
chr13	71439103	71439192	8.547	4.903	-	DACH1	ENSG00000276644.5	3' UTR
chr16	58158122	58158161	11.501	4.903	-	CSNK2A2	ENSG00000070770.9	3' UTR
chr2	174799613	174799670	7.334	4.903	-	CHN1	ENSG00000128656.15	3' UTR
chr7	50590991	50591057	16.907	4.903	-	GRB10	ENSG00000106070.20	3' UTR
chrX	103253403	103253460	25.898	4.903	-	TCEAL8	ENSG00000180964.17	3' UTR
chr1	119913856	119913901	34.332	4.903	-	NOTCH2	ENSG00000134250.20	3' UTR
chr18	59329415	59329458	84.235	4.902	-	LMAN1	ENSG00000074695.6	3' UTR
chr17	50381613	50381699	46.436	4.902	-	LRRC59	ENSG00000108829.10	3' UTR
chrX	112776187	112776209	64.451	4.902	-	AMOT	ENSG00000126016.15	3' UTR
chr22	28794693	28794751	36.563	4.902	-	XBP1	ENSG00000100219.16	3' UTR
chr3	14143396	14143426	41.261	4.901	+	TMEM43	ENSG00000170876.8	3' UTR
chr1	81991625	81991683	14.259	4.901	+	ADGRL2	ENSG00000117114.20	3' UTR
chr1	109275411	109275469	15.196	4.9	+	CELSR2	ENSG00000143126.8	3' UTR
chr11	36229526	36229595	13.019	4.9	+	LDLRAD3	ENSG00000179241.13	3' UTR
chr4	173322182	173322250	13.019	4.9	+	GALNT7	ENSG00000109586.12	3' UTR
chr5	168616630	168616723	79.975	4.9	+	RPL10P9	ENSG00000233913.7	Noncoding exon
chr17	78853076	78853111	26.223	4.9	-	TIMP2	ENSG00000035862.12	3' UTR
chr12	113391298	113391329	21.245	4.9	+	PLBD2	ENSG00000151176.8	3' UTR
chr16	58707811	58707939	70.662	4.898	-	GOT2	ENSG00000125166.13	3' UTR
chr1	117527190	117527313	29.345	4.897	+	MAN1A2	ENSG00000198162.12	3' UTR
chr1	117523639	117523701	24.602	4.897	+	MAN1A2	ENSG00000198162.12	3' UTR
chr1	112670584	112670612	54.951	4.897	+	CAPZA1	ENSG00000116489.13	3' UTR
chr14	95544371	95544426	29.498	4.897	+	GLRX5	ENSG00000182512.5	3' UTR
chr10	22329885	22329952	25.646	4.896	+	BMI1	ENSG00000168283.14	3' UTR
chr5	179729776	179729815	400	4.896	+	CANX	ENSG00000127022.15	3' UTR
chr7	874268	874283	31.318	4.895	+	SUN1	ENSG00000164828.18	3' UTR
chrX	120257707	120257736	10.531	4.895	+	ZBTB33	ENSG00000177485.7	3' UTR
chr19	13836454	13836467	10.195	4.894	-	hsa-mir-27a	MI0000085	miRNA
chr1	46675507	46675624	41.023	4.894	-	EFCAB14	ENSG00000159658.13	3' UTR
chrX	112776311	112776322	50.792	4.891	-	AMOT	ENSG00000126016.15	3' UTR
chr15	98960133	98960243	75.575	4.891	+	IGF1R	ENSG00000140443.15	3' UTR
chr3	120394533	120394634	55.134	4.891	-	FSTL1	ENSG00000163430.12	3' UTR
chr18	31548659	31548698	36.677	4.891	+	DSG2	ENSG00000046604.13	3' UTR
chr1	2308071	2308100	27.306	4.89	+	SKI	ENSG00000157933.10	3' UTR
chr21	25881433	25881443	400	4.89	-	APP	ENSG00000142192.21	3' UTR
chr3	123494610	123494682	29.293	4.89	-	HACD2	ENSG00000206527.10	3' UTR
chr12	118034214	118034276	18.755	4.889	-	WSB2	ENSG00000176871.9	CDS
chr15	90644837	90644915	16.623	4.888	+	CRTC3	ENSG00000140577.16	3' UTR
chr10	89213912	89213977	39.182	4.888	-	LIPA	ENSG00000107798.18	3' UTR
chr6	70560537	70560638	19.4	4.888	+	FAM135A	ENSG00000082269.16	3' UTR
chr1	184619795	184619860	12.629	4.888	+	C1orf21	ENSG00000116667.15	3' UTR
chr2	70280811	70280916	59.006	4.888	+	PCYOX1	ENSG00000116005.12	3' UTR
chr12	49764054	49764082	400	4.887	+	TMBIM6	ENSG00000139644.13	3' UTR
chr12	113191716	113191796	13.726	4.886	+	RITA1	ENSG00000139405.16	CDS
chr1	119914690	119914743	58.937	4.886	-	NOTCH2	ENSG00000134250.20	3' UTR
chr4	6621459	6621535	35.421	4.885	+	MAN2B2	ENSG00000013288.9	3' UTR
chr2	97756757	97756865	47.068	4.885	-	TMEM131	ENSG00000075568.17	3' UTR
chr1	53807677	53807721	30.04	4.885	-	NDC1	ENSG00000058804.12	CDS
chr15	73714063	73714133	23.813	4.885	+	CD276	ENSG00000103855.18	3' UTR
chr15	65577811	65577850	29.061	4.884	+	HACD3	ENSG00000074696.13	3' UTR
chr1	183626829	183626912	33.724	4.883	-	ARPC5	ENSG00000162704.16	3' UTR
chr5	72220000	72220091	38.133	4.883	-	MRPS27	ENSG00000113048.17	3' UTR
chr1	168246457	168246475	29.345	4.882	+	SFT2D2	ENSG00000213064.10	3' UTR
chr1	225495015	225495061	32.766	4.881	-	ENAH	ENSG00000154380.17	3' UTR
chr9	113260763	113260796	12.964	4.881	+	SLC31A1	ENSG00000136868.11	3' UTR
chr11	6614168	6614222	400	4.881	-	TPP1	ENSG00000166340.17	3' UTR
chr7	134291543	134291585	12.964	4.881	-	SLC35B4	ENSG00000205060.11	3' UTR
chr6	7881969	7881992	46.519	4.88	-	TXNDC5	ENSG00000239264.9	3' UTR
chr9	94459731	94459752	23.199	4.88	+	MFSD14B	ENSG00000148110.16	3' UTR
chr1	100082084	100082215	21.377	4.879	+	AC118553.2|MFSD14A	ENSG00000283761.1||ENSG00000156875.14	CDS
chr1	244706078	244706113	27.877	4.879	+	DESI2	ENSG00000121644.19	3' UTR
chr5	116445801	116445905	26.056	4.879	-	SEMA6A	ENSG00000092421.17	3' UTR
chr12	54132675	54132757	10.531	4.879	+	LINC02381	ENSG00000250742.4	Noncoding exon
chr11	119096861	119096874	43.064	4.878	-	DPAGT1	ENSG00000172269.19	3' UTR
chr1	94518348	94518531	32.127	4.878	+	ABCD3	ENSG00000117528.14	3' UTR
chr12	116713824	116713927	20.939	4.878	-	C12orf49	ENSG00000111412.6	3' UTR
chr7	66958485	66958515	17.793	4.878	+	TMEM248	ENSG00000106609.16	3' UTR
chr10	70883872	70883927	19.921	4.878	-	PCBD1	ENSG00000166228.9	3' UTR
chr7	10933600	10933626	28.212	4.878	-	NDUFA4	ENSG00000189043.10	3' UTR
chr7	128770428	128770448	46.167	4.877	+	CALU	ENSG00000128595.17	3' UTR
chr18	59329263	59329300	60.532	4.876	-	LMAN1	ENSG00000074695.6	3' UTR
chr20	36779243	36779357	42.273	4.876	-	SOGA1	ENSG00000149639.15	3' UTR
chr20	44907151	44907170	43.207	4.876	+	YWHAB	ENSG00000166913.13	3' UTR
chr6	7881810	7881822	400	4.875	-	TXNDC5	ENSG00000239264.9	3' UTR
chr17	39404985	39405014	10.797	4.875	-	MED1	ENSG00000125686.12	3' UTR
chr14	52640214	52640266	43.266	4.874	-	ERO1A	ENSG00000197930.13	3' UTR
chr11	118602039	118602091	53.063	4.874	+	ARCN1	ENSG00000095139.14	3' UTR
chr5	41918196	41918266	21.365	4.873	+	C5orf51	ENSG00000205765.9	3' UTR
chr15	80978827	80978917	32.102	4.873	-	MESD	ENSG00000117899.11	3' UTR
chr3	124763140	124763210	32.617	4.873	-	ITGB5	ENSG00000082781.12	3' UTR
chr2	40112911	40112972	6.783	4.872	-	SLC8A1	ENSG00000183023.18	3' UTR
chr9	105636921	105637030	12.44	4.872	+	FKTN	ENSG00000106692.15	3' UTR
chr13	95792003	95792089	21.062	4.872	+	DNAJC3	ENSG00000102580.15	3' UTR
chrX	100629263	100629310	10.62	4.872	-	TSPAN6	ENSG00000000003.15	3' UTR
chr1	168246405	168246457	42.299	4.872	+	SFT2D2	ENSG00000213064.10	3' UTR
chr4	82819063	82819084	29.07	4.871	-	SEC31A	ENSG00000138674.17	CDS
chr1	46675870	46675931	15.474	4.87	-	EFCAB14	ENSG00000159658.13	3' UTR
chr4	77035250	77035274	12.054	4.87	+	SEPTIN11	ENSG00000138758.11	3' UTR
chr3	71683129	71683201	7.266	4.87	-	EIF4E3	ENSG00000163412.13	3' UTR
chr10	114441047	114441077	7.512	4.87	-	ABLIM1	ENSG00000099204.20	CDS
chrX	118794107	118794170	28.796	4.87	+	IL13RA1	ENSG00000131724.11	3' UTR
chr2	100392275	100392343	7.266	4.87	-	CHST10	ENSG00000115526.11	3' UTR
chr13	112886473	112886520	12.054	4.87	+	ATP11A	ENSG00000068650.18	3' UTR
chr5	141511263	141511407	14.52	4.87	+	PCDHGC4|PCDHGA4|PCDHGA11|PCDHGC3|PCDHGB5|PCDHGB1|PCDHGA2|PCDHGA9|PCDHGC5|PCDHGA6|PCDHGA7|PCDHGA10|PCDHGB6|PCDHGA1|PCDHGA5|PCDHGA3|PCDHGB3|PCDHGB2|PCDHGA8|PCDHGB7|PCDHGA12|PCDHGB4	ENSG00000253873.6||ENSG00000253537.3||ENSG00000261934.2||ENSG00000253159.3||ENSG00000276547.1||ENSG00000253953.3||ENSG00000242419.5||ENSG00000240764.4||ENSG00000254221.2||ENSG00000262209.3||ENSG00000254122.3||ENSG00000240184.7||ENSG00000204956.5||ENSG00000253767.2||ENSG00000262576.3||ENSG00000081853.15||ENSG00000253846.2||ENSG00000254245.3||ENSG00000253305.2||ENSG00000253485.2||ENSG00000253910.2|…	3' UTR
chr1	179072136	179072153	7.512	4.87	+	FAM20B	ENSG00000116199.12	CDS
chr8	38852484	38852523	11.458	4.87	+	TACC1	ENSG00000147526.20	3' UTR
chr5	123614910	123614935	22.666	4.869	+	CSNK1G3	ENSG00000151292.17	3' UTR
chr1	203743306	203743361	20.752	4.869	+	ATP2B4	ENSG00000058668.15	3' UTR
chr1	27851112	27851207	29.498	4.868	+	PPP1R8	ENSG00000117751.18	3' UTR
chr1	235110557	235110608	400	4.868	-	TOMM20	ENSG00000173726.11	3' UTR
chr5	116446024	116446078	11.755	4.866	-	SEMA6A	ENSG00000092421.17	3' UTR
chrX	112775794	112775814	65.893	4.866	-	AMOT	ENSG00000126016.15	3' UTR
chr3	49359200	49359248	400	4.866	-	RHOA	ENSG00000067560.12	3' UTR
chr10	70880467	70880568	47.318	4.865	+	SGPL1	ENSG00000166224.17	3' UTR
chr3	120394794	120394840	48.972	4.865	-	FSTL1	ENSG00000163430.12	3' UTR
chr3	55466881	55466937	10.023	4.865	-	WNT5A	ENSG00000114251.14	3' UTR
chr5	128258407	128258472	19.043	4.864	-	FBN2	ENSG00000138829.12	3' UTR
chr11	121311216	121311289	20.172	4.864	+	SC5D	ENSG00000109929.10	3' UTR
chr2	30641462	30641491	17.719	4.864	+	LCLAT1	ENSG00000172954.14	3' UTR
chr4	76161093	76161154	75.715	4.864	-	SCARB2	ENSG00000138760.10	3' UTR
chr8	8783706	8783820	17.472	4.864	-	MFHAS1	ENSG00000147324.11	3' UTR
chr12	123597295	123597317	71.345	4.864	+	TMED2	ENSG00000086598.11	3' UTR
chr2	175926791	175926888	21.407	4.864	-	LNPK	ENSG00000144320.14	3' UTR
chr6	26546632	26546705	53.294	4.863	+	HMGN4	ENSG00000182952.5	3' UTR
chr10	15212090	15212132	14.995	4.863	-	FAM171A1	ENSG00000148468.17	3' UTR
chr1	167790587	167790635	24.671	4.863	+	MPZL1	ENSG00000197965.12	3' UTR
chr17	76561658	76561702	400	4.863	+	SNORD1A|SNHG16	ENSG00000163597.15||ENSG00000278261.1	Noncoding exon
chr5	176508329	176508369	400	4.863	+	FAF2	ENSG00000113194.13	3' UTR
chr21	25881501	25881510	400	4.862	-	APP	ENSG00000142192.21	3' UTR
chr1	225495199	225495247	42.456	4.861	-	ENAH	ENSG00000154380.17	3' UTR
chr5	137752255	137752310	18.799	4.861	-	HNRNPA0	ENSG00000177733.7	3' UTR
chrX	103253520	103253557	21.193	4.861	-	TCEAL8	ENSG00000180964.17	3' UTR
chrX	112776750	112776786	65.46	4.86	-	AMOT	ENSG00000126016.15	3' UTR
chr6	87511896	87511992	23.793	4.859	+	SLC35A1	ENSG00000164414.18	3' UTR
chr1	89583479	89583562	8.539	4.859	+	LRRC8B	ENSG00000197147.14	CDS
chr5	128187039	128187084	30.458	4.859	+	SLC12A2	ENSG00000064651.14	3' UTR
chr6	85494639	85494648	53.24	4.859	+	NT5E	ENSG00000135318.12	3' UTR
chr6	17611004	17611088	28.246	4.858	+	FAM8A1	ENSG00000137414.6	3' UTR
chr2	37203573	37203618	12.917	4.858	+	CEBPZOS	ENSG00000218739.10	3' UTR
chr19	16518024	16518075	12.629	4.857	-	CHERP	ENSG00000085872.15	3' UTR
chr15	98958246	98958324	27.306	4.857	+	IGF1R	ENSG00000140443.15	3' UTR
chr15	73560295	73560361	20.973	4.856	-	NPTN	ENSG00000156642.17	3' UTR
chr3	105658369	105658387	6.233	4.855	-	CBLB	ENSG00000114423.23	3' UTR
chr10	87552714	87552821	20.98	4.855	+	MINPP1	ENSG00000107789.16	3' UTR
chr20	24963383	24963400	17.99	4.855	-	APMAP	ENSG00000101474.12	3' UTR
chr5	127552340	127552413	29.264	4.855	+	PRRC1	ENSG00000164244.21	3' UTR
chr10	99709798	99709877	16.955	4.855	+	ENTPD7	ENSG00000198018.7	3' UTR
chr3	113659686	113659770	29.345	4.854	-	USF3	ENSG00000176542.10	CDS
chr11	119096549	119096661	79.722	4.853	-	DPAGT1	ENSG00000172269.19	3' UTR
chrX	135051128	135051145	20.915	4.853	-	RTL8A	ENSG00000203950.6	3' UTR
chr10	96991313	96991385	12.021	4.853	+	LCOR	ENSG00000196233.14	3' UTR
chrX	112776263	112776311	400	4.852	-	AMOT	ENSG00000126016.15	3' UTR
chr6	108211845	108211886	66.4	4.852	-	SNX3	ENSG00000112335.15	3' UTR
chr4	56502867	56502900	16.08	4.852	+	SRP72	ENSG00000174780.17	3' UTR
chr14	81201654	81201658	18.492	4.852	-	GTF2A1	ENSG00000165417.12	CDS
chr1	171584026	171584069	400	4.851	+	PRRC2C	ENSG00000117523.16	CDS
chr2	70277496	70277541	19.33	4.851	+	PCYOX1	ENSG00000116005.12	3' UTR
chr1	119913222	119913267	67.472	4.851	-	NOTCH2	ENSG00000134250.20	3' UTR
chr5	163491818	163491909	23.082	4.849	+	HMMR	ENSG00000072571.20	3' UTR
chr19	41261393	41261440	400	4.849	+	AXL	ENSG00000167601.12	3' UTR
chr7	116795928	116795975	17.942	4.848	+	MET	ENSG00000105976.15	CDS
chr13	29513232	29513258	54.976	4.848	-	SLC7A1	ENSG00000139514.13	3' UTR
chr4	56502153	56502188	27.147	4.848	+	SRP72	ENSG00000174780.17	3' UTR
chrX	118793433	118793477	33.958	4.848	+	IL13RA1	ENSG00000131724.11	3' UTR
chr7	10933626	10933692	28.213	4.848	-	NDUFA4	ENSG00000189043.10	CDS
chr2	205797838	205797918	7.512	4.847	+	NRP2	ENSG00000118257.16	3' UTR
chr6	34245909	34245950	400	4.847	+	HMGA1	ENSG00000137309.20	3' UTR
chr8	124485839	124485940	25.158	4.847	+	RNF139	ENSG00000170881.5	CDS
chr1	180114607	180114630	7.512	4.847	+	CEP350	ENSG00000135837.16	3' UTR
chr21	8435091	8435149	9.003	4.846	+	FP236383.3	ENSG00000280441.3	Distal intron (ncRNA)
chr17	32493118	32493239	10.531	4.846	-	MYO1D	ENSG00000176658.17	3' UTR
chr10	100150660	100150677	17.174	4.845	-	ERLIN1	ENSG00000107566.14	3' UTR
chr7	75422288	75422387	60.539	4.845	-	POM121C	ENSG00000272391.6	CDS
chrX	140783655	140783675	400	4.844	+	LINC00632	ENSG00000203930.12	Noncoding exon
chr1	117525964	117525984	7.334	4.844	+	MAN1A2	ENSG00000198162.12	3' UTR
chr14	92163338	92163382	9.366	4.844	+	CPSF2	ENSG00000165934.13	3' UTR
chr2	96185501	96185584	52.76	4.844	-	STARD7	ENSG00000084090.13	3' UTR
chr16	21655811	21655886	24	4.843	+	METTL9	ENSG00000197006.14	3' UTR
chr1	225495087	225495130	27.439	4.842	-	ENAH	ENSG00000154380.17	3' UTR
chr11	18407385	18407456	400	4.842	+	LDHA	ENSG00000134333.14	3' UTR
chr3	156542424	156542454	17.758	4.842	-	SSR3	ENSG00000114850.7	3' UTR
chr15	78897443	78897524	8.803	4.841	+	MORF4L1	ENSG00000185787.15	3' UTR
chr3	194454329	194454391	63.097	4.841	-	ATP13A3	ENSG00000133657.16	CDS
chr4	56501974	56502043	28.943	4.84	+	SRP72	ENSG00000174780.17	3' UTR
chr19	16132662	16132725	20.199	4.839	+	RAB8A	ENSG00000167461.12	3' UTR
chr8	37754845	37754945	40.916	4.838	+	ERLIN2	ENSG00000147475.17	3' UTR
chr7	108149129	108149278	16.352	4.838	-	NRCAM	ENSG00000091129.21	3' UTR
chr1	235976731	235976743	44.095	4.838	-	NID1	ENSG00000116962.15	3' UTR
chr9	34086666	34086789	20.878	4.838	-	DCAF12	ENSG00000198876.13	3' UTR
chr20	44907170	44907235	51.787	4.838	+	YWHAB	ENSG00000166913.13	3' UTR
chr20	63890835	63890882	13.527	4.837	+	TPD52L2	ENSG00000101150.18	3' UTR
chr6	63576663	63576776	46.125	4.837	+	AL135905.2	ENSG00000285976.2	3' UTR
chr1	119914743	119914832	62.945	4.837	-	NOTCH2	ENSG00000134250.20	3' UTR
chr8	41510276	41510330	13.28	4.837	+	GOLGA7	ENSG00000147533.17	3' UTR
chr2	86776828	86776985	40.109	4.836	+	RMND5A	ENSG00000153561.13	3' UTR
chr4	76158777	76158832	31.593	4.836	-	SCARB2	ENSG00000138760.10	3' UTR
chrX	100629447	100629560	20.347	4.836	-	TSPAN6	ENSG00000000003.15	3' UTR
chr11	18407514	18407526	400	4.835	+	LDHA	ENSG00000134333.14	3' UTR
chr5	50396584	50396638	12.465	4.835	-	EMB	ENSG00000170571.12	3' UTR
chr15	71777881	71777939	6.783	4.834	+	THSD4	ENSG00000187720.14	3' UTR
chrX	140783693	140783712	400	4.833	+	LINC00632	ENSG00000203930.12	Noncoding exon
chr2	70986614	70986688	26.196	4.833	-	TEX261	ENSG00000144043.12	3' UTR
chr11	60850678	60850722	19.658	4.833	+	CCDC86	ENSG00000110104.13	3' UTR
chr3	194428894	194428916	22.575	4.832	-	ATP13A3	ENSG00000133657.16	CDS
chr7	50590904	50590956	19.433	4.832	-	GRB10	ENSG00000106070.20	3' UTR
chrX	74533516	74533565	9.642	4.832	+	SLC16A2	ENSG00000147100.11	3' UTR
chr6	7882255	7882285	400	4.832	-	TXNDC5	ENSG00000239264.9	3' UTR
chr6	108211893	108211909	66.038	4.83	-	SNX3	ENSG00000112335.15	3' UTR
chr5	179730674	179730695	400	4.83	+	CANX	ENSG00000127022.15	3' UTR
chr6	34245950	34245974	400	4.83	+	HMGA1	ENSG00000137309.20	3' UTR
chr1	150965896	150965921	55.782	4.829	-	CERS2	ENSG00000143418.20	3' UTR
chr11	8947687	8947788	17.772	4.828	-	TMEM9B	ENSG00000175348.11	3' UTR
chr12	65964468	65964487	44.927	4.827	+	HMGA2	ENSG00000149948.14	3' UTR
chr1	16459958	16460019	5.958	4.827	+	NECAP2	ENSG00000157191.20	3' UTR
chr1	29117850	29117942	11.147	4.826	+	EPB41	ENSG00000159023.21	3' UTR
chr1	52020462	52020480	52.487	4.826	-	TXNDC12	ENSG00000117862.13	3' UTR
chr5	34831310	34831382	15.694	4.826	+	RAI14	ENSG00000039560.14	3' UTR
chr11	125584324	125584345	21.708	4.826	+	EI24	ENSG00000149547.15	3' UTR
chr6	36968400	36968434	16.502	4.825	-	MTCH1	ENSG00000137409.19	3' UTR
chr18	5393024	5393119	17.44	4.825	-	EPB41L3	ENSG00000082397.17	3' UTR
chr2	106093781	106093825	7.524	4.825	-	UXS1	ENSG00000115652.15	3' UTR
chr1	203743253	203743270	23.793	4.825	+	ATP2B4	ENSG00000058668.15	3' UTR
chr17	30466810	30466861	22.898	4.825	+	CPD	ENSG00000108582.12	3' UTR
chr16	29858385	29858480	23.452	4.824	-	CDIPT	ENSG00000103502.14	3' UTR
chr9	109378895	109378955	12.262	4.823	-	PTPN3	ENSG00000070159.14	3' UTR
chrX	49174935	49174997	12.846	4.823	+	PLP2	ENSG00000102007.11	3' UTR
chr10	70883653	70883672	58.974	4.823	-	PCBD1	ENSG00000166228.9	3' UTR
chr5	38480436	38480491	8.927	4.822	-	LIFR	ENSG00000113594.10	3' UTR
chr11	32931859	32931892	43.926	4.822	+	QSER1	ENSG00000060749.16	CDS
chr20	5191210	5191325	21.461	4.821	+	CDS2	ENSG00000101290.14	3' UTR
chr18	25226417	25226599	8.281	4.821	-	ZNF521	ENSG00000198795.11	CDS
chr13	49095454	49095500	7.058	4.82	+	RNY3P2	ENSG00000199788.1	Noncoding exon
chr5	179730695	179730713	400	4.82	+	CANX	ENSG00000127022.15	3' UTR
chr5	129113607	129113706	22.948	4.82	+	ISOC1	ENSG00000066583.12	3' UTR
chr11	107791279	107791380	400	4.819	-	SLC35F2	ENSG00000110660.15	3' UTR
chr13	95020450	95020531	16.24	4.818	-	ABCC4	ENSG00000125257.16	3' UTR
chr2	186763285	186763350	11.21	4.817	+	FAM171B	ENSG00000144369.13	3' UTR
chr3	48468146	48468193	74.138	4.817	-	SHISA5	ENSG00000164054.15	3' UTR
chr6	7882024	7882046	40.289	4.817	-	TXNDC5	ENSG00000239264.9	3' UTR
chr14	54474982	54475036	10.249	4.817	-	GMFB	ENSG00000197045.13	3' UTR
chr8	100706730	100706745	400	4.817	-	PABPC1	ENSG00000070756.16	CDS
chr7	116783343	116783419	19.835	4.817	+	MET	ENSG00000105976.15	CDS
chr12	64714699	64714758	24.735	4.816	-	GNS	ENSG00000135677.11	3' UTR
chr2	96186498	96186534	34.962	4.816	-	STARD7	ENSG00000084090.13	3' UTR
chr19	41261350	41261393	400	4.816	+	AXL	ENSG00000167601.12	3' UTR
chr1	6223915	6223969	40.714	4.816	-	ICMT	ENSG00000116237.16	3' UTR
chr6	122438688	122438740	6.955	4.815	-	Z99129.4	ENSG00000279453.1	Noncoding exon
chr10	100151832	100151914	39.302	4.815	-	ERLIN1	ENSG00000107566.14	3' UTR
chr7	158733283	158733314	19.043	4.815	-	ESYT2	ENSG00000117868.17	3' UTR
chr9	94459833	94459892	45.366	4.814	+	MFSD14B	ENSG00000148110.16	3' UTR
chr16	57252393	57252586	42.33	4.813	+	ARL2BP	ENSG00000102931.8	3' UTR
chr3	5216039	5216140	18.33	4.813	+	EDEM1	ENSG00000134109.11	3' UTR
chr18	62575276	62575368	10.221	4.813	+	ZCCHC2	ENSG00000141664.10	CDS
chr8	48919993	48920054	10.252	4.812	-	SNAI2	ENSG00000019549.13	CDS
chr17	42572446	42572486	11.488	4.812	+	MLX	ENSG00000108788.11	3' UTR
chr11	33544088	33544172	68.663	4.812	+	KIAA1549L	ENSG00000110427.16	CDS
chr6	149972959	149973115	22.898	4.812	+	ULBP1	ENSG00000111981.5	3' UTR
chr1	228099095	228099145	400	4.812	+	ARF1	ENSG00000143761.16	3' UTR
chr5	38935346	38935401	8.491	4.812	+	OSMR	ENSG00000145623.13	3' UTR
chr12	118033109	118033253	26.563	4.812	-	WSB2	ENSG00000176871.9	3' UTR
chr13	110149372	110149439	9.336	4.812	-	COL4A1	ENSG00000187498.16	3' UTR
chr1	161961088	161961221	29.735	4.811	+	ATF6	ENSG00000118217.6	3' UTR
chr1	155247663	155247681	19.92	4.811	-	FAM189B	ENSG00000160767.21	3' UTR
chr15	73713820	73713856	30.246	4.811	+	CD276	ENSG00000103855.18	3' UTR
chrX	119244097	119244167	400	4.81	+	PGRMC1	ENSG00000101856.10	3' UTR
chr1	76629613	76629714	5.958	4.809	+	ST6GALNAC3	ENSG00000184005.11	3' UTR
chr6	138090882	138090915	19.157	4.809	-	PERP	ENSG00000112378.12	3' UTR
chr1	214349144	214349192	13.805	4.809	-	PTPN14	ENSG00000152104.12	3' UTR
chr7	94666722	94666791	21.563	4.808	+	PEG10	ENSG00000242265.5	3' UTR
chr17	42125324	42125375	22.743	4.808	-	RAB5C	ENSG00000108774.15	3' UTR
chr1	171584018	171584026	73.128	4.808	+	PRRC2C	ENSG00000117523.16	CDS
chr7	75533968	75534012	11.766	4.808	-	HIP1	ENSG00000127946.17	3' UTR
chr1	6224438	6224485	52.815	4.807	-	ICMT	ENSG00000116237.16	3' UTR
chr6	75255194	75255224	22.898	4.806	-	TMEM30A	ENSG00000112697.17	3' UTR
chr2	43223516	43223601	25.852	4.806	-	ZFP36L2	ENSG00000152518.8	3' UTR
chr2	175926004	175926040	12.341	4.806	-	LNPK	ENSG00000144320.14	3' UTR
chr1	168246475	168246504	29.674	4.806	+	SFT2D2	ENSG00000213064.10	3' UTR
chr13	39013743	39013795	64.914	4.806	-	PROSER1	ENSG00000120685.20	CDS
chr3	143991403	143991459	8.892	4.805	+	DIPK2A	ENSG00000181744.9	3' UTR
chr11	60850831	60850869	48.75	4.805	+	CCDC86	ENSG00000110104.13	3' UTR
chrX	150763363	150763511	35.954	4.805	+	MTMR1	ENSG00000063601.17	3' UTR
chr13	29513221	29513232	50.102	4.804	-	SLC7A1	ENSG00000139514.13	3' UTR
chr14	75133413	75133473	49.461	4.804	-	TMED10	ENSG00000170348.9	3' UTR
chr14	81473672	81473740	32.71	4.804	-	SEL1L	ENSG00000071537.14	3' UTR
chr20	3648640	3648704	13.28	4.803	+	ATRN	ENSG00000088812.18	3' UTR
chr22	38483165	38483207	7.007	4.803	+	KDELR3	ENSG00000100196.11	3' UTR
chr1	75763263	75763310	21.443	4.803	+	ACADM	ENSG00000117054.14	3' UTR
chr1	6224617	6224639	24.804	4.803	-	ICMT	ENSG00000116237.16	3' UTR
chr3	48747319	48747389	27.715	4.802	-	PRKAR2A	ENSG00000114302.16	3' UTR
chrX	41233677	41233743	24.811	4.802	+	USP9X	ENSG00000124486.13	3' UTR
chr1	61460571	61460661	11.482	4.801	+	NFIA	ENSG00000162599.17	3' UTR
chr6	7281752	7281820	35.181	4.8	-	SSR1	ENSG00000124783.14	3' UTR
chr22	32039633	32039655	17.711	4.8	+	Z74021.1	ENSG00000232346.1	Noncoding exon
chr22	23124037	23124109	6.233	4.8	+	GNAZ	ENSG00000128266.9	3' UTR
chr18	35710758	35710784	38.091	4.8	+	GALNT1	ENSG00000141429.13	3' UTR
chr1	40072931	40073000	73.096	4.799	-	PPT1	ENSG00000131238.18	3' UTR
chr1	230837293	230837358	18.93	4.799	-	C1orf198	ENSG00000119280.17	3' UTR
chr10	73775969	73776053	17.024	4.799	+	FUT11	ENSG00000196968.11	3' UTR
chr2	226999115	226999187	17.472	4.798	+	RHBDD1	ENSG00000144468.17	3' UTR
chr16	47082977	47083081	29.314	4.798	-	NETO2	ENSG00000171208.10	3' UTR
chr5	179730713	179730759	400	4.798	+	CANX	ENSG00000127022.15	3' UTR
chr1	171579924	171579964	46.949	4.797	+	PRRC2C	ENSG00000117523.16	CDS
chr7	116560476	116560509	20.434	4.797	+	CAV1	ENSG00000105974.12	3' UTR
chr2	174799504	174799613	10.453	4.796	-	CHN1	ENSG00000128656.15	3' UTR
chr1	244706420	244706480	37.449	4.795	+	DESI2	ENSG00000121644.19	3' UTR
chr1	150965713	150965760	60.53	4.795	-	CERS2	ENSG00000143418.20	3' UTR
chr11	33669047	33669107	23.042	4.795	+	KIAA1549L	ENSG00000110427.16	3' UTR
chr3	48751336	48751390	25.497	4.795	-	PRKAR2A	ENSG00000114302.16	CDS
chr14	69461826	69461907	20.333	4.794	+	SLC39A9	ENSG00000029364.12	3' UTR
chr1	244706034	244706078	33.006	4.794	+	DESI2	ENSG00000121644.19	3' UTR
chr1	39004171	39004211	37.015	4.794	+	AKIRIN1	ENSG00000174574.16	3' UTR
chr15	98961441	98961464	24.373	4.794	+	IGF1R	ENSG00000140443.15	3' UTR
chr4	6621535	6621581	44.31	4.794	+	MAN2B2	ENSG00000013288.9	3' UTR
chr16	81044408	81044538	24.636	4.793	+	ATMIN	ENSG00000166454.10	CDS
chrX	112775373	112775446	400	4.792	-	AMOT	ENSG00000126016.15	3' UTR
chr8	41510078	41510120	16.705	4.792	+	GOLGA7	ENSG00000147533.17	3' UTR
chr12	12917714	12917765	47.618	4.792	+	GPRC5A	ENSG00000013588.9	3' UTR
chr21	44850116	44850140	75.147	4.792	-	PTTG1IP	ENSG00000183255.12	3' UTR
chr5	176508309	176508329	58.711	4.792	+	FAF2	ENSG00000113194.13	3' UTR
chr14	81916620	81916688	5.958	4.791	+	EIF3LP1	ENSG00000258501.1	Noncoding exon
chr5	10653818	10653902	12.971	4.791	+	ANKRD33B	ENSG00000164236.12	3' UTR
chr21	44850049	44850082	78.198	4.791	-	PTTG1IP	ENSG00000183255.12	3' UTR
chr20	41403124	41403151	5.958	4.791	-	CHD6	ENSG00000124177.15	3' UTR
chr16	69463728	69463787	18.054	4.79	+	CYB5B	ENSG00000103018.17	3' UTR
chr5	111730702	111730748	14.084	4.789	-	NREP	ENSG00000134986.14	3' UTR
chrX	21884012	21884072	22.743	4.789	+	MBTPS2	ENSG00000012174.12	3' UTR
chr11	18407475	18407514	400	4.789	+	LDHA	ENSG00000134333.14	3' UTR
chr4	76161260	76161300	49.584	4.789	-	SCARB2	ENSG00000138760.10	3' UTR
chr17	50381557	50381613	23.818	4.789	-	LRRC59	ENSG00000108829.10	3' UTR
chr12	13216608	13216626	35.171	4.789	+	EMP1	ENSG00000134531.10	3' UTR
chr3	10126680	10126760	64.249	4.789	+	BRK1	ENSG00000254999.4	3' UTR
chr7	45720808	45720906	8.015	4.788	+	ADCY1	ENSG00000164742.16	3' UTR
chr7	139045469	139045525	22.384	4.788	-	ZC3HAV1	ENSG00000105939.13	3' UTR
chr1	244706180	244706266	59.611	4.788	+	DESI2	ENSG00000121644.19	3' UTR
chr10	121742006	121742115	12.021	4.788	-	ATE1	ENSG00000107669.17	3' UTR
chr17	1520191	1520234	10.99	4.788	-	PITPNA	ENSG00000174238.15	3' UTR
chr7	10933572	10933600	39.62	4.788	-	NDUFA4	ENSG00000189043.10	3' UTR
chr10	70202964	70202985	33.453	4.788	-	PPA1	ENSG00000180817.12	3' UTR
chr13	25097586	25097636	45.587	4.787	+	PABPC3	ENSG00000151846.8	CDS
chr2	54669111	54669147	400	4.787	+	SPTBN1	ENSG00000115306.16	3' UTR
chr3	156540955	156541010	23.427	4.787	-	SSR3	ENSG00000114850.7	3' UTR
chr18	31546865	31546922	400	4.786	+	DSG2	ENSG00000046604.13	3' UTR
chr15	31377619	31377707	11.347	4.786	+	KLF13	ENSG00000169926.11	3' UTR
chr11	95836155	95836187	19.4	4.783	-	MTMR2	ENSG00000087053.20	CDS
chr8	97851542	97851561	42.502	4.783	+	LAPTM4B	ENSG00000104341.17	3' UTR
chr4	76161197	76161227	52.69	4.782	-	SCARB2	ENSG00000138760.10	3' UTR
chr18	59329737	59329782	71.127	4.782	-	LMAN1	ENSG00000074695.6	3' UTR
chr5	128259543	128259617	14.52	4.782	-	FBN2	ENSG00000138829.12	CDS
chr6	7882068	7882138	400	4.782	-	TXNDC5	ENSG00000239264.9	3' UTR
chr3	5179817	5179884	11.03	4.781	+	ARL8B	ENSG00000134108.14	3' UTR
chrX	119243730	119243770	84.639	4.781	+	PGRMC1	ENSG00000101856.10	3' UTR
chr2	156585078	156585132	8.281	4.781	+	GPD2	ENSG00000115159.16	3' UTR
chr16	11869665	11869723	12.629	4.781	-	GSPT1	ENSG00000103342.13	3' UTR
chrX	100629791	100629865	22.062	4.781	-	TSPAN6	ENSG00000000003.15	3' UTR
chr6	95609031	95609100	12.971	4.781	+	MANEA	ENSG00000172469.16	3' UTR
chr17	4271212	4271269	9.269	4.781	-	UBE2G1	ENSG00000132388.12	3' UTR
chr12	65964102	65964170	400	4.78	+	HMGA2	ENSG00000149948.14	3' UTR
chr7	73569080	73569211	13.636	4.779	-	TBL2	ENSG00000106638.17	3' UTR
chr10	75231260	75231281	6.749	4.779	+	VDAC2	ENSG00000165637.13	3' UTR
chr1	158096902	158096941	19.291	4.779	+	KIRREL1	ENSG00000183853.18	3' UTR
chrX	21885164	21885258	30.048	4.779	+	MBTPS2	ENSG00000012174.12	3' UTR
chrX	119471115	119471172	56.007	4.779	+	SLC25A5	ENSG00000005022.6	3' UTR
chr10	74119091	74119100	34.788	4.778	+	VCL	ENSG00000035403.18	3' UTR
chr1	210245108	210245211	7.058	4.777	+	SERTAD4	ENSG00000082497.12	3' UTR
chr1	114707737	114707816	39.44	4.776	-	NRAS	ENSG00000213281.5	3' UTR
chr6	34245902	34245909	400	4.776	+	HMGA1	ENSG00000137309.20	3' UTR
chr1	65230942	65230985	9.823	4.776	+	AK4	ENSG00000162433.15	3' UTR
chr10	100361061	100361070	400	4.775	+	SCD	ENSG00000099194.6	3' UTR
chr2	46902624	46902732	26.013	4.775	-	MCFD2	ENSG00000180398.13	3' UTR
chr3	33143108	33143123	19.064	4.775	+	CRTAP	ENSG00000170275.15	3' UTR
chr5	176507237	176507326	400	4.774	+	FAF2	ENSG00000113194.13	3' UTR
chr20	32194916	32194943	17.842	4.774	-	PLAGL2	ENSG00000126003.7	3' UTR
chr19	47784568	47784660	6.23	4.773	+	SELENOW	ENSG00000178980.15	3' UTR
chr11	4092314	4092351	12.112	4.773	+	STIM1	ENSG00000167323.11	3' UTR
chr16	3964006	3964185	40.106	4.773	-	ADCY9	ENSG00000162104.10	3' UTR
chr6	118314449	118314503	6.783	4.773	+	SLC35F1	ENSG00000196376.11	3' UTR
chr11	119096661	119096712	59.259	4.772	-	DPAGT1	ENSG00000172269.19	3' UTR
chr19	41207172	41207273	5.958	4.772	+	CYP2S1	ENSG00000167600.14	3' UTR
chr13	95793065	95793204	29.692	4.772	+	DNAJC3	ENSG00000102580.15	3' UTR
chr14	69460840	69460867	20.955	4.772	+	SLC39A9	ENSG00000029364.12	3' UTR
chr2	24769994	24770139	17.167	4.772	+	NCOA1	ENSG00000084676.15	3' UTR
chr7	138911144	138911212	19.433	4.772	-	KIAA1549	ENSG00000122778.10	CDS
chr1	161959792	161959828	12.971	4.771	+	ATF6	ENSG00000118217.6	3' UTR
chr22	21762865	21762899	41.464	4.77	-	MAPK1	ENSG00000100030.15	3' UTR
chr13	39013395	39013480	85.891	4.77	-	PROSER1	ENSG00000120685.20	CDS
chr4	42086561	42086622	20.537	4.77	+	SLC30A9	ENSG00000014824.14	3' UTR
chr11	33543204	33543268	36.821	4.77	+	KIAA1549L	ENSG00000110427.16	CDS
chr6	38676428	38676449	400	4.768	-	GLO1	ENSG00000124767.7	3' UTR
chr10	29457735	29457797	8.747	4.768	-	SVIL	ENSG00000197321.15	3' UTR
chr2	202037708	202037813	18.581	4.768	+	FZD7	ENSG00000155760.2	3' UTR
chr17	76561636	76561641	27.562	4.768	+	SNHG16|SNORD1A	ENSG00000278261.1||ENSG00000163597.15	Noncoding exon
chr1	86743397	86743444	9.366	4.768	+	SH3GLB1	ENSG00000097033.14	3' UTR
chr7	39707928	39707966	9.269	4.767	+	RALA	ENSG00000006451.8	3' UTR
chr19	10644338	10644452	16.565	4.767	+	SLC44A2	ENSG00000129353.15	3' UTR
chr11	86808965	86808989	30.821	4.767	+	PRSS23	ENSG00000150687.12	3' UTR
chr3	150542810	150542877	17.391	4.765	-	SERP1	ENSG00000120742.11	3' UTR
chr7	16783757	16783838	23.793	4.765	+	TSPAN13	ENSG00000106537.8	3' UTR
chr18	55227054	55227114	10.023	4.764	-	TCF4	ENSG00000196628.20	3' UTR
chr1	119913091	119913119	61.465	4.764	-	NOTCH2	ENSG00000134250.20	3' UTR
chr13	29511210	29511266	77.289	4.763	-	SLC7A1	ENSG00000139514.13	3' UTR
chr13	98022352	98022385	25.102	4.763	+	IPO5	ENSG00000065150.21	3' UTR
chr12	106238316	106238391	16.474	4.763	-	CKAP4	ENSG00000136026.14	3' UTR
chr6	108211981	108212018	29.188	4.763	-	SNX3	ENSG00000112335.15	3' UTR
chr6	32168627	32168693	46.033	4.762	-	AGPAT1	ENSG00000204310.13	3' UTR
chr3	62293538	62293642	16.436	4.762	+	PTPRG	ENSG00000144724.20	3' UTR
chr11	34100241	34100279	37.779	4.762	+	CAPRIN1	ENSG00000135387.21	3' UTR
chr7	873704	873723	45.025	4.761	+	SUN1	ENSG00000164828.18	3' UTR
chr12	104759915	104760015	16.696	4.761	+	CHST11	ENSG00000171310.11	3' UTR
chr11	112020364	112020431	9.823	4.761	+	DIXDC1	ENSG00000150764.14	3' UTR
chr1	160279003	160279004	5.684	4.761	-	PEX19	ENSG00000162735.19	3' UTR
chrX	112775651	112775694	79.291	4.761	-	AMOT	ENSG00000126016.15	3' UTR
chr12	117144263	117144357	19.335	4.76	-	FBXO21	ENSG00000135108.15	3' UTR
chr1	119914420	119914448	35.429	4.76	-	NOTCH2	ENSG00000134250.20	3' UTR
chr2	70277542	70277567	17.573	4.76	+	PCYOX1	ENSG00000116005.12	3' UTR
chr2	111168165	111168307	11.756	4.76	+	BCL2L11	ENSG00000153094.24	3' UTR
chr1	109312053	109312081	12.021	4.76	-	SORT1	ENSG00000134243.12	3' UTR
chr10	28620273	28620344	50.507	4.759	+	WAC	ENSG00000095787.23	3' UTR
chr4	86814654	86814703	10.675	4.759	+	PTPN13	ENSG00000163629.13	3' UTR
chr13	99563251	99563270	15.752	4.758	+	TM9SF2	ENSG00000125304.10	3' UTR
chr14	49614334	49614423	15.809	4.758	+	LRR1	ENSG00000165501.17	CDS
chr7	92606119	92606134	23.183	4.758	-	CDK6	ENSG00000105810.10	3' UTR
chr18	47155270	47155358	18.81	4.757	-	IER3IP1	ENSG00000134049.6	3' UTR
chr1	235976274	235976296	44.927	4.757	-	NID1	ENSG00000116962.15	3' UTR
chr13	51932992	51933057	11.501	4.757	-	ATP7B	ENSG00000123191.16	3' UTR
chr2	69247757	69247817	24.602	4.757	+	ANTXR1	ENSG00000169604.19	3' UTR
chr5	115616021	115616036	16.586	4.756	-	TMED7	ENSG00000134970.14	3' UTR
chr13	29511283	29511314	400	4.756	-	SLC7A1	ENSG00000139514.13	3' UTR
chr2	1631933	1631987	18.006	4.756	-	PXDN	ENSG00000130508.11	3' UTR
chr14	31100475	31100609	42.678	4.755	-	HECTD1	ENSG00000092148.13	3' UTR
chr4	77035308	77035341	25.651	4.755	+	SEPTIN11	ENSG00000138758.11	3' UTR
chr8	97276243	97276348	9.095	4.755	-	TSPYL5	ENSG00000180543.5	3' UTR
chr18	31064828	31064924	7.749	4.755	-	DSC2	ENSG00000134755.17	3' UTR
chr1	119913161	119913184	39.571	4.755	-	NOTCH2	ENSG00000134250.20	3' UTR
chr11	115175643	115175689	12.19	4.755	-	CADM1	ENSG00000182985.17	3' UTR
chr10	95664067	95664141	23.019	4.754	-	TCTN3	ENSG00000119977.21	CDS
chr6	30725142	30725196	400	4.754	+	TUBB	ENSG00000196230.13	3' UTR
chr5	55937395	55937434	22.714	4.754	-	IL6ST	ENSG00000134352.20	3' UTR
chr6	158109691	158109772	5.448	4.753	-	SERAC1	ENSG00000122335.17	3' UTR
chr1	236550814	236550842	28.575	4.753	-	HEATR1	ENSG00000119285.11	3' UTR
chr6	34245894	34245901	400	4.753	+	HMGA1	ENSG00000137309.20	3' UTR
chr6	34245975	34245987	400	4.752	+	HMGA1	ENSG00000137309.20	3' UTR
chr1	94517345	94517436	12.706	4.752	+	ABCD3	ENSG00000117528.14	3' UTR
chr1	203743546	203743603	9.709	4.751	+	ATP2B4	ENSG00000058668.15	3' UTR
chr11	18407456	18407475	87.102	4.751	+	LDHA	ENSG00000134333.14	3' UTR
chr4	169720478	169720530	32.16	4.75	+	CLCN3	ENSG00000109572.14	3' UTR
chr2	168772436	168772444	11.478	4.749	+	CERS6	ENSG00000172292.15	3' UTR
chr15	57955244	57955263	9.769	4.749	-	ALDH1A2	ENSG00000128918.15	CDS
chr15	57960769	57960823	9.769	4.749	-	ALDH1A2	ENSG00000128918.15	CDS
chr7	116560759	116560835	51.649	4.748	+	CAV1	ENSG00000105974.12	3' UTR
chr3	120394858	120394928	81.91	4.748	-	FSTL1	ENSG00000163430.12	3' UTR
chrX	119243709	119243730	77.795	4.748	+	PGRMC1	ENSG00000101856.10	3' UTR
chr12	46188336	46188352	71.235	4.748	-	SLC38A1	ENSG00000111371.16	3' UTR
chr1	119914251	119914361	70.749	4.747	-	NOTCH2	ENSG00000134250.20	3' UTR
chr10	89213622	89213707	50.792	4.747	-	LIPA	ENSG00000107798.18	3' UTR
chr11	107791458	107791491	46.4	4.747	-	SLC35F2	ENSG00000110660.15	3' UTR
chr20	7980175	7980232	10.675	4.746	-	TMX4	ENSG00000125827.9	3' UTR
chr11	119337161	119337214	32.766	4.746	+	RNF26	ENSG00000173456.5	3' UTR
chr2	96186319	96186360	400	4.746	-	STARD7	ENSG00000084090.13	3' UTR
chr17	76563429	76563479	59.585	4.746	+	SNHG16	ENSG00000163597.15	Noncoding exon
chr7	44579139	44579178	400	4.745	-	TMED4	ENSG00000158604.15	3' UTR
chr3	113810953	113810997	16.993	4.744	+	ATP6V1A	ENSG00000114573.10	3' UTR
chr3	72975003	72975077	17.42	4.744	+	GXYLT2	ENSG00000172986.13	CDS
chr19	11324300	11324391	13.736	4.744	-	RAB3D	ENSG00000105514.8	3' UTR
chr9	5786401	5786451	16.348	4.743	-	ERMP1	ENSG00000099219.14	3' UTR
chr8	20221002	20221047	5.684	4.742	+	ATP6V1B2	ENSG00000147416.11	3' UTR
chr6	132815328	132815337	400	4.742	+	SNORD101	ENSG00000206754.1	Noncoding exon
chr1	205087797	205087841	9.546	4.742	-	RBBP5	ENSG00000117222.14	3' UTR
chr21	44805895	44805942	22.897	4.741	-	SUMO3	ENSG00000184900.16	3' UTR
chr18	59329017	59329089	57.974	4.741	-	LMAN1	ENSG00000074695.6	3' UTR
chr8	108217457	108217461	81.574	4.741	-	EIF3E	ENSG00000104408.10	CDS
chr14	21352120	21352153	48.251	4.741	-	SUPT16H	ENSG00000092201.10	3' UTR
chr20	3650293	3650366	8.537	4.741	+	ATRN	ENSG00000088812.18	3' UTR
chr12	65964351	65964466	400	4.74	+	HMGA2	ENSG00000149948.14	3' UTR
chr19	23827299	23827354	87.483	4.74	+	RPSAP58	ENSG00000225178.5	Noncoding exon
chr2	181536247	181536383	39.407	4.74	+	ITGA4	ENSG00000115232.14	3' UTR
chr7	138917152	138917226	26.047	4.74	-	KIAA1549	ENSG00000122778.10	CDS
chr14	50721836	50721956	14.955	4.74	-	NIN	ENSG00000100503.25	3' UTR
chr4	7060114	7060157	11.052	4.74	-	GRPEL1	ENSG00000109519.13	3' UTR
chr11	60850952	60850976	24.671	4.739	+	CCDC86	ENSG00000110104.13	3' UTR
chr22	28795156	28795207	45.21	4.739	-	XBP1	ENSG00000100219.16	CDS
chr16	3963595	3963653	22.102	4.738	-	ADCY9	ENSG00000162104.10	3' UTR
chr5	179730419	179730434	400	4.737	+	CANX	ENSG00000127022.15	3' UTR
chr1	205715197	205715231	78.602	4.736	-	NUCKS1	ENSG00000069275.13	3' UTR
chr1	205790997	205791116	42.567	4.736	-	SLC41A1	ENSG00000133065.11	3' UTR
chr21	44849971	44850035	78.946	4.736	-	PTTG1IP	ENSG00000183255.12	3' UTR
chr1	119913549	119913582	400	4.735	-	NOTCH2	ENSG00000134250.20	3' UTR
chr12	120723330	120723389	12.415	4.734	+	UNC119B	ENSG00000175970.11	3' UTR
chr8	74603296	74603364	56.022	4.734	-	AC115837.1	ENSG00000253341.1	Noncoding exon
chr1	114707640	114707675	12.405	4.734	-	NRAS	ENSG00000213281.5	3' UTR
chr6	7287564	7287646	60.316	4.734	-	SSR1	ENSG00000124783.14	3' UTR
chr6	109366526	109366600	400	4.734	-	CD164	ENSG00000135535.17	3' UTR
chr16	23573180	23573205	33.215	4.734	+	UBFD1	ENSG00000103353.16	3' UTR
chr6	36686248	36686310	7.484	4.734	+	CDKN1A	ENSG00000124762.14	3' UTR
chr1	169132551	169132599	36.881	4.733	+	ATP1B1	ENSG00000143153.13	3' UTR
chrX	112776802	112776824	52.926	4.733	-	AMOT	ENSG00000126016.15	3' UTR
chr10	28610769	28610784	39.007	4.732	+	WAC	ENSG00000095787.23	CDS
chr7	94667197	94667318	29.576	4.732	+	PEG10	ENSG00000242265.5	3' UTR
chr3	48750970	48751031	23.276	4.732	-	PRKAR2A	ENSG00000114302.16	3' UTR
chr12	49127881	49127914	400	4.731	-	TUBA1B	ENSG00000123416.15	3' UTR
chr7	30011848	30011914	13.28	4.731	-	FKBP14	ENSG00000106080.11	3' UTR
chr12	51243181	51243215	20.955	4.73	+	DAZAP2	ENSG00000183283.16	3' UTR
chr11	112021126	112021209	5.41	4.73	+	DIXDC1	ENSG00000150764.14	3' UTR
chr12	125028903	125028973	15.397	4.73	+	BRI3BP	ENSG00000184992.13	3' UTR
chr19	23827274	23827299	86.678	4.73	+	RPSAP58	ENSG00000225178.5	Noncoding exon
chr5	54543847	54543909	6.23	4.73	+	SNX18	ENSG00000178996.14	3' UTR
chr10	73776053	73776086	9.769	4.73	+	FUT11	ENSG00000196968.11	3' UTR
chr18	5392871	5392973	24.804	4.729	-	EPB41L3	ENSG00000082397.17	3' UTR
chr18	35990840	35990877	35.528	4.729	-	RPRD1A	ENSG00000141425.18	3' UTR
chr12	116716426	116716527	27.034	4.728	-	C12orf49	ENSG00000111412.6	3' UTR
chr22	21623505	21623549	18.492	4.727	+	UBE2L3	ENSG00000185651.15	3' UTR
chr13	39011443	39011485	28.942	4.727	-	PROSER1	ENSG00000120685.20	CDS
chr15	29718063	29718084	24.236	4.727	-	TJP1	ENSG00000104067.16	CDS
chr4	140552362	140552432	17.698	4.726	+	ELMOD2	ENSG00000179387.10	3' UTR
chr1	175157920	175158038	6.508	4.726	-	KIAA0040	ENSG00000235750.10	3' UTR
chr12	57603190	57603264	12.693	4.726	+	PIP4K2C	ENSG00000166908.18	3' UTR
chrX	132626760	132626828	6.508	4.726	-	HS6ST2	ENSG00000171004.18	3' UTR
chr16	23573753	23573785	19.563	4.725	+	UBFD1	ENSG00000103353.16	3' UTR
chr6	34876177	34876273	12.83	4.724	+	UHRF1BP1	ENSG00000065060.17	3' UTR
chr1	171584069	171584148	400	4.724	+	PRRC2C	ENSG00000117523.16	CDS
chr1	119913120	119913133	43.403	4.724	-	NOTCH2	ENSG00000134250.20	3' UTR
chr1	244708821	244708883	58.571	4.723	+	DESI2	ENSG00000121644.19	3' UTR
chr1	117528399	117528463	12.415	4.723	+	MAN1A2	ENSG00000198162.12	3' UTR
chr10	70883636	70883653	72.018	4.722	-	PCBD1	ENSG00000166228.9	3' UTR
chr11	108472831	108472873	52.912	4.721	-	POGLUT3	ENSG00000178202.13	3' UTR
chr8	96609720	96609801	11.166	4.721	+	SDC2	ENSG00000169439.12	3' UTR
chr11	118472988	118473016	34.181	4.72	+	KMT2A|AP001267.5	ENSG00000285827.1||ENSG00000118058.23	CDS
chr9	121339944	121339991	21.701	4.72	-	STOM	ENSG00000148175.13	3' UTR
chr3	133588276	133588388	400	4.72	+	CDV3	ENSG00000091527.16	CDS
chr14	52641764	52641812	20.296	4.72	-	ERO1A	ENSG00000197930.13	3' UTR
chr15	73560070	73560191	36.347	4.719	-	NPTN	ENSG00000156642.17	3' UTR
chr13	29510716	29510767	400	4.719	-	SLC7A1	ENSG00000139514.13	3' UTR
chr17	28328033	28328058	11.67	4.719	+	TMEM97	ENSG00000109084.14	3' UTR
chr15	78170153	78170214	11.482	4.719	+	IDH3A	ENSG00000166411.14	3' UTR
chr18	62045465	62045503	9.438	4.718	-	PIGN	ENSG00000197563.11	3' UTR
chr15	77615072	77615187	18.606	4.718	-	LINGO1	ENSG00000169783.12	CDS
chr20	4853579	4853631	13.249	4.718	-	SLC23A2	ENSG00000089057.15	3' UTR
chr1	235110888	235110905	30.773	4.718	-	TOMM20	ENSG00000173726.11	3' UTR
chr10	99711059	99711115	9.003	4.718	+	ENTPD7	ENSG00000198018.7	3' UTR
chr10	89213773	89213823	32.199	4.718	-	LIPA	ENSG00000107798.18	3' UTR
chr3	194454304	194454329	39.727	4.718	-	ATP13A3	ENSG00000133657.16	CDS
chr14	39039050	39039095	9.003	4.718	-	SEC23A	ENSG00000100934.15	CDS
chr18	26390150	26390243	20.55	4.718	+	TAF4B	ENSG00000141384.13	3' UTR
chr7	16783725	16783748	8.015	4.718	+	TSPAN13	ENSG00000106537.8	3' UTR
chr15	57953811	57953846	28.282	4.717	-	ALDH1A2	ENSG00000128918.15	3' UTR
chr15	57953516	57953605	23.679	4.717	-	ALDH1A2	ENSG00000128918.15	3' UTR
chr6	7881851	7881892	400	4.717	-	TXNDC5	ENSG00000239264.9	3' UTR
chr8	96609867	96609919	11.21	4.717	+	SDC2	ENSG00000169439.12	3' UTR
chr21	14963731	14963778	11.21	4.717	-	NRIP1	ENSG00000180530.11	3' UTR
chr1	112671240	112671299	28.521	4.717	+	CAPZA1	ENSG00000116489.13	3' UTR
chr7	27171082	27171160	19.563	4.717	-	HOXA10	ENSG00000253293.5	3' UTR
chr3	14143426	14143514	66.538	4.716	+	TMEM43	ENSG00000170876.8	3' UTR
chrX	135051076	135051092	25.837	4.716	-	RTL8A	ENSG00000203950.6	3' UTR
chr1	36136997	36137081	12.917	4.716	-	TRAPPC3	ENSG00000054116.12	3' UTR
chr7	158733314	158733433	41.589	4.716	-	ESYT2	ENSG00000117868.17	3' UTR
chr13	110149308	110149372	12.917	4.716	-	COL4A1	ENSG00000187498.16	3' UTR
chr11	77616559	77616573	83.043	4.715	-	CLNS1A	ENSG00000074201.9	3' UTR
chr18	31547027	31547063	400	4.715	+	DSG2	ENSG00000046604.13	3' UTR
chrX	136046731	136046824	20.579	4.714	+	SLC9A6	ENSG00000198689.12	3' UTR
chrX	112775779	112775794	54.455	4.713	-	AMOT	ENSG00000126016.15	3' UTR
chr6	7881837	7881851	400	4.713	-	TXNDC5	ENSG00000239264.9	3' UTR
chr8	123014863	123014909	41.926	4.712	-	DERL1	ENSG00000136986.10	3' UTR
chr1	87107026	87107070	31.088	4.712	+	HS2ST1	ENSG00000153936.17	3' UTR
chr7	128770729	128770767	88.22	4.712	+	CALU	ENSG00000128595.17	3' UTR
chr2	10129826	10129881	9.872	4.712	+	RRM2	ENSG00000171848.15	3' UTR
chr1	7781344	7781412	14.594	4.712	+	VAMP3	ENSG00000049245.13	3' UTR
chr2	195736328	195736431	82.782	4.712	+	SLC39A10	ENSG00000196950.14	3' UTR
chr11	125580105	125580201	40.275	4.711	+	EI24	ENSG00000149547.15	CDS
chr1	235976296	235976326	40.682	4.711	-	NID1	ENSG00000116962.15	3' UTR
chr12	98547976	98548004	36.168	4.71	+	TMPO	ENSG00000120802.14	3' UTR
chr8	43130001	43130116	58.369	4.71	+	POMK	ENSG00000185900.11	3' UTR
chr14	77509977	77510097	61.867	4.71	-	SPTLC2	ENSG00000100596.7	3' UTR
chr1	119913761	119913788	44.474	4.71	-	NOTCH2	ENSG00000134250.20	3' UTR
chr15	65887955	65888023	20.537	4.71	+	RAB11A	ENSG00000103769.10	3' UTR
chr18	22201306	22201410	15.492	4.709	+	GATA6	ENSG00000141448.11	3' UTR
chr7	139045705	139045823	28.079	4.709	-	ZC3HAV1	ENSG00000105939.13	3' UTR
chr5	78486972	78487055	11.964	4.708	-	LHFPL2	ENSG00000145685.14	3' UTR
chr11	118524011	118524078	84.227	4.708	+	KMT2A	ENSG00000118058.23	3' UTR
chr14	96566418	96566452	32.503	4.708	+	PAPOLA	ENSG00000090060.18	3' UTR
chr3	57091568	57091622	6.783	4.707	-	IL17RD	ENSG00000144730.19	3' UTR
chr8	43129641	43129696	30.224	4.707	+	POMK	ENSG00000185900.11	3' UTR
chr11	107791431	107791458	38.898	4.706	-	SLC35F2	ENSG00000110660.15	3' UTR
chr5	116445731	116445770	8.438	4.706	-	SEMA6A	ENSG00000092421.17	3' UTR
chr18	12725519	12725661	30.305	4.705	+	PSMG2	ENSG00000128789.21	CDS
chr2	96186599	96186634	37.17	4.705	-	STARD7	ENSG00000084090.13	3' UTR
chr5	38479617	38479716	18.309	4.705	-	LIFR	ENSG00000113594.10	3' UTR
chrX	136210438	136210464	48.494	4.703	+	FHL1	ENSG00000022267.19	3' UTR
chr14	49614260	49614334	15.817	4.703	+	LRR1	ENSG00000165501.17	CDS
chr17	50134139	50134158	15.125	4.703	-	PPP1R9B	ENSG00000108819.11	3' UTR
chr12	120498341	120498409	19.641	4.703	+	DYNLL1	ENSG00000088986.11	3' UTR
chr11	117286780	117286877	10.735	4.703	-	BACE1	ENSG00000186318.16	3' UTR
chr12	109535742	109535781	5.684	4.703	+	UBE3B	ENSG00000151148.14	3' UTR
chr20	37317146	37317185	19.071	4.703	+	MANBAL	ENSG00000101363.12	3' UTR
chr7	94667153	94667180	8.992	4.703	+	PEG10	ENSG00000242265.5	3' UTR
chr6	149076297	149076350	10.735	4.703	+	UST	ENSG00000111962.8	3' UTR
chr3	149027347	149027451	18.799	4.702	+	GYG1	ENSG00000163754.18	3' UTR
chr4	38700458	38700602	25.158	4.702	+	KLF3	ENSG00000109787.13	3' UTR
chr1	67701730	67701791	28.236	4.702	-	GNG12	ENSG00000172380.6	3' UTR
chr1	10380197	10380283	16.46	4.702	+	KIF1B	ENSG00000054523.18	3' UTR
chr8	43126315	43126413	86.984	4.701	+	POMK	ENSG00000185900.11	3' UTR
chr16	72785167	72785283	18.06	4.701	-	ZFHX3	ENSG00000140836.17	3' UTR
chr10	59651139	59651243	9.165	4.7	-	SLC16A9	ENSG00000165449.11	3' UTR
chr7	27194946	27195076	8.234	4.7	-	HOXA13	ENSG00000106031.9	3' UTR
chr1	6224503	6224561	60.185	4.7	-	ICMT	ENSG00000116237.16	3' UTR
chr11	33543766	33543793	31.149	4.699	+	KIAA1549L	ENSG00000110427.16	CDS
chr13	94404082	94404123	7.976	4.698	+	GPC6	ENSG00000183098.11	3' UTR
chr5	72208775	72208816	34.962	4.698	+	MAP1B	ENSG00000131711.15	3' UTR
chr19	3104889	3104965	6.233	4.698	+	GNA11	ENSG00000088256.9	Distal intron
chr17	28345165	28345262	8.715	4.698	+	TNFAIP1	ENSG00000109079.10	3' UTR
chr3	12583714	12583785	17.716	4.698	-	RAF1	ENSG00000132155.12	3' UTR
chrX	112775814	112775855	65.927	4.697	-	AMOT	ENSG00000126016.15	3' UTR
chr7	6024223	6024246	34.738	4.697	-	EIF2AK1	ENSG00000086232.13	3' UTR
chr11	33561675	33561733	20.253	4.697	+	KIAA1549L	ENSG00000110427.16	CDS
chr1	214357518	214357578	16.726	4.696	-	PTPN14	ENSG00000152104.12	3' UTR
chrX	112776209	112776245	400	4.696	-	AMOT	ENSG00000126016.15	3' UTR
chr2	168774589	168774658	26.322	4.695	+	CERS6	ENSG00000172292.15	3' UTR
chr6	131949125	131949164	70.278	4.695	-	CCN2	ENSG00000118523.6	3' UTR
chr14	52640579	52640615	85.74	4.695	-	ERO1A	ENSG00000197930.13	3' UTR
chr14	21351584	21351649	400	4.694	-	SUPT16H	ENSG00000092201.10	3' UTR
chr17	76564566	76564600	400	4.694	+	SNHG16	ENSG00000163597.15	Noncoding exon
chr1	62161702	62161833	15.125	4.693	+	PATJ	ENSG00000132849.21	3' UTR
chr1	27850687	27850794	32.305	4.693	+	PPP1R8	ENSG00000117751.18	3' UTR
chr17	30465809	30465932	67.103	4.692	+	CPD	ENSG00000108582.12	3' UTR
chr22	28795064	28795117	53.969	4.692	-	XBP1	ENSG00000100219.16	3' UTR
chr5	140567576	140567647	25.007	4.692	+	SLC35A4	ENSG00000176087.15	CDS
chr1	113765085	113765185	7.46	4.692	-	RSBN1	ENSG00000081019.13	3' UTR
chr8	97725067	97725137	43.107	4.692	+	MTDH	ENSG00000147649.10	3' UTR
chr20	647742	647841	10.221	4.691	-	SRXN1|AL121758.1	ENSG00000271303.2||ENSG00000270299.1	3' UTR
chr3	16258112	16258250	9.446	4.691	-	DPH3	ENSG00000154813.10	3' UTR
chr2	216672718	216672829	18.581	4.69	-	IGFBP5	ENSG00000115461.5	3' UTR
chr9	36214907	36214972	10.139	4.69	-	GNE	ENSG00000159921.18	3' UTR
chr10	22535046	22535104	17.983	4.689	-	PIP4K2A	ENSG00000150867.14	3' UTR
chr1	40073208	40073235	18.93	4.689	-	PPT1	ENSG00000131238.18	3' UTR
chr11	35231741	35231762	26.933	4.688	+	CD44	ENSG00000026508.20	3' UTR
chr1	183143268	183143297	26.194	4.688	+	LAMC1	ENSG00000135862.6	3' UTR
chr3	113811118	113811155	16.352	4.687	+	ATP6V1A	ENSG00000114573.10	3' UTR
chr21	44806796	44806827	9.346	4.687	-	SUMO3	ENSG00000184900.16	3' UTR
chr14	69461043	69461101	20.813	4.686	+	SLC39A9	ENSG00000029364.12	3' UTR
chr19	11377640	11377754	9.603	4.686	-	EPOR	ENSG00000187266.14	3' UTR
chr18	11884092	11884220	10.99	4.686	-	MPPE1	ENSG00000154889.17	3' UTR
chr1	230837252	230837293	10.252	4.686	-	C1orf198	ENSG00000119280.17	3' UTR
chr10	50306694	50306775	16.194	4.685	-	SGMS1	ENSG00000198964.14	3' UTR
chr2	96706824	96706856	6.489	4.684	-	LMAN2L	ENSG00000114988.12	3' UTR
chr1	52020421	52020462	59.928	4.684	-	TXNDC12	ENSG00000117862.13	3' UTR
chr10	5763465	5763525	19.017	4.684	+	TASOR2	ENSG00000108021.20	3' UTR
chr2	186761755	186761811	12.945	4.684	+	FAM171B	ENSG00000144369.13	CDS
chr5	60753987	60754046	6.489	4.684	-	ELOVL7	ENSG00000164181.14	3' UTR
chr2	75671244	75671357	19.889	4.683	+	MRPL19	ENSG00000115364.14	Distal intron
chr5	115615856	115615886	20.347	4.683	-	TMED7	ENSG00000134970.14	3' UTR
chr6	127968973	127969008	6.749	4.683	-	PTPRK	ENSG00000152894.14	3' UTR
chr8	17569694	17569773	14.86	4.683	+	SLC7A2	ENSG00000003989.18	3' UTR
chr18	35142476	35142565	14.86	4.683	+	MAPRE2	ENSG00000166974.13	3' UTR
chr1	183143122	183143173	25.449	4.683	+	LAMC1	ENSG00000135862.6	3' UTR
chr5	160401810	160401977	19.889	4.683	-	SLU7	ENSG00000164609.10	3' UTR
chrX	140783675	140783693	400	4.682	+	LINC00632	ENSG00000203930.12	Noncoding exon
chr3	120395811	120395842	28.282	4.682	-	FSTL1	ENSG00000163430.12	3' UTR
chr3	185630541	185630587	9.003	4.682	+	SENP2	ENSG00000163904.13	3' UTR
chr1	180114549	180114586	9.003	4.682	+	CEP350	ENSG00000135837.16	3' UTR
chr1	154207170	154207193	47.243	4.682	-	C1orf43	ENSG00000143612.21	3' UTR
chr6	73373241	73373270	400	4.681	-	RPL39P3	ENSG00000235174.1	Noncoding exon
chr22	42619104	42619155	19.799	4.68	-	CYB5R3	ENSG00000100243.21	3' UTR
chr8	18057172	18057282	19.942	4.68	-	ASAH1	ENSG00000104763.20	3' UTR
chr19	2715657	2715766	8.547	4.68	-	DIRAS1	ENSG00000176490.5	3' UTR
chr9	114056387	114056476	6.508	4.68	+	ZNF618	ENSG00000157657.14	3' UTR
chr18	47155219	47155270	11.67	4.68	-	IER3IP1	ENSG00000134049.6	3' UTR
chrX	51491362	51491449	5.136	4.68	-	NUDT11	ENSG00000196368.5	3' UTR
chr17	4734242	4734340	5.97	4.68	-	CXCL16	ENSG00000161921.16	3' UTR
chr5	83581208	83581284	41.404	4.68	+	VCAN	ENSG00000038427.16	3' UTR
chr6	127969008	127969060	5.97	4.68	-	PTPRK	ENSG00000152894.14	3' UTR
chr10	89214022	89214082	29.129	4.679	-	LIPA	ENSG00000107798.18	3' UTR
chr16	3142369	3142588	24.184	4.679	+	ZNF213	ENSG00000085644.14	3' UTR
chr4	56460483	56460499	400	4.678	+	PAICS	ENSG00000128050.9	3' UTR
chrX	53378343	53378387	17.793	4.677	-	SMC1A	ENSG00000072501.19	3' UTR
chr1	211747876	211747955	25.772	4.676	-	LPGAT1	ENSG00000123684.13	3' UTR
chr3	149027283	149027347	12.83	4.676	+	GYG1	ENSG00000163754.18	3' UTR
chr12	65964030	65964042	43.69	4.676	+	HMGA2	ENSG00000149948.14	3' UTR
chr1	150965921	150965941	34.911	4.676	-	CERS2	ENSG00000143418.20	3' UTR
chr16	23573125	23573178	37.651	4.676	+	UBFD1	ENSG00000103353.16	3' UTR
chr1	214357437	214357518	22.164	4.675	-	PTPN14	ENSG00000152104.12	3' UTR
chr18	319913	319994	16.163	4.675	-	COLEC12	ENSG00000158270.12	3' UTR
chr6	132815337	132815342	400	4.675	+	SNORD101	ENSG00000206754.1	Noncoding exon
chr22	28794976	28795064	70.159	4.675	-	XBP1	ENSG00000100219.16	3' UTR
chr1	113966164	113966262	19.658	4.675	+	HIPK1	ENSG00000163349.22	CDS
chr4	102888327	102888439	28.403	4.675	+	CISD2	ENSG00000145354.12	3' UTR
chr8	37754775	37754801	8.927	4.675	+	ERLIN2	ENSG00000147475.17	3' UTR
chr7	94666443	94666549	28.95	4.674	+	PEG10	ENSG00000242265.5	3' UTR
chr1	225403192	225403225	30.231	4.674	-	LBR	ENSG00000143815.15	3' UTR
chr13	49660974	49661084	19.616	4.674	-	EBPL	ENSG00000123179.14	CDS
chr11	77616573	77616580	87.327	4.673	-	CLNS1A	ENSG00000074201.9	3' UTR
chr7	117221925	117222036	8.992	4.673	+	ST7	ENSG00000004866.21	CDS
chr8	140515372	140515383	30.588	4.673	+	CHRAC1	ENSG00000104472.10	3' UTR
chrX	74532465	74532508	14.327	4.673	+	SLC16A2	ENSG00000147100.11	3' UTR
chr13	76881103	76881139	8.992	4.673	-	KCTD12	ENSG00000178695.6	3' UTR
chr12	50099790	50099896	31.997	4.672	+	SMARCD1	ENSG00000066117.15	3' UTR
chr16	11549252	11549301	16.993	4.672	-	LITAF	ENSG00000189067.13	3' UTR
chr14	75133491	75133567	73.852	4.672	-	TMED10	ENSG00000170348.9	3' UTR
chr13	110512430	110512520	30.593	4.672	+	COL4A2	ENSG00000134871.19	3' UTR
chr7	107919670	107919767	19.921	4.671	+	DLD	ENSG00000091140.14	3' UTR
chr19	44888499	44888521	18.799	4.671	+	NECTIN2	ENSG00000130202.10	3' UTR
chr8	58449150	58449188	17.174	4.671	+	UBXN2B	ENSG00000215114.10	3' UTR
chr1	155330948	155331067	20.261	4.67	+	RUSC1	ENSG00000160753.16	3' UTR
chrX	119243690	119243708	79.636	4.67	+	PGRMC1	ENSG00000101856.10	3' UTR
chr1	243502126	243502175	27.27	4.67	-	AKT3	ENSG00000117020.18	3' UTR
chr5	176509605	176509633	49.773	4.669	+	FAF2	ENSG00000113194.13	3' UTR
chr5	163443672	163443692	56.699	4.669	+	CCNG1	ENSG00000113328.19	CDS
chrX	106678612	106678676	17.976	4.669	+	RADX	ENSG00000147231.14	3' UTR
chr19	3976392	3976436	400	4.669	-	EEF2	ENSG00000167658.16	3' UTR
chr11	18407725	18407818	400	4.668	+	LDHA	ENSG00000134333.14	3' UTR
chr18	59329183	59329262	86.156	4.667	-	LMAN1	ENSG00000074695.6	3' UTR
chr10	33179372	33179487	14.259	4.667	-	NRP1	ENSG00000099250.18	3' UTR
chr22	41997877	41998002	11.05	4.667	+	SEPTIN3	ENSG00000100167.20	3' UTR
chr21	46004536	46004562	87.532	4.666	+	COL6A1	ENSG00000142156.15	3' UTR
chr13	41567791	41567857	9.09	4.666	-	VWA8	ENSG00000102763.18	3' UTR
chr6	52407544	52407651	9.09	4.666	+	PAQR8	ENSG00000170915.9	3' UTR
chr6	105097610	105097686	10.985	4.666	-	BVES	ENSG00000112276.14	3' UTR
chr17	68530589	68530659	26.811	4.665	+	PRKAR1A	ENSG00000108946.15	3' UTR
chr11	44930533	44930623	4.863	4.665	+	TSPAN18	ENSG00000157570.12	3' UTR
chr3	12379790	12379929	15.196	4.665	+	PPARG	ENSG00000132170.22	CDS
chr2	135661389	135661394	32.267	4.665	+	R3HDM1	ENSG00000048991.16	CDS
chr12	12916672	12916694	36.26	4.664	+	GPRC5A	ENSG00000013588.9	3' UTR
chr1	222669420	222669516	16.291	4.664	-	AIDA	ENSG00000186063.13	3' UTR
chr4	173322817	173322858	9.705	4.663	+	GALNT7	ENSG00000109586.12	3' UTR
chr5	179966920	179966930	22.671	4.663	-	RNF130	ENSG00000113269.14	CDS
chr7	76326905	76326937	48.494	4.663	-	YWHAG	ENSG00000170027.7	3' UTR
chr5	113024116	113024189	9.003	4.663	-	MCC	ENSG00000171444.18	3' UTR
chr14	51255557	51255583	7.718	4.663	+	TMX1	ENSG00000139921.13	3' UTR
chrX	74533294	74533376	15.558	4.663	+	SLC16A2	ENSG00000147100.11	3' UTR
chr1	225489209	225489280	21.968	4.662	-	ENAH	ENSG00000154380.17	3' UTR
chr4	77035341	77035356	29.511	4.662	+	SEPTIN11	ENSG00000138758.11	3' UTR
chr2	216674404	216674458	9.963	4.662	-	IGFBP5	ENSG00000115461.5	3' UTR
chr17	76142554	76142635	5.684	4.662	-	RNF157	ENSG00000141576.16	3' UTR
chr12	113391474	113391515	29.901	4.661	+	PLBD2	ENSG00000151176.8	3' UTR
chr2	46903766	46903797	9.871	4.661	-	MCFD2	ENSG00000180398.13	3' UTR
chr12	116716114	116716180	24.804	4.661	-	C12orf49	ENSG00000111412.6	3' UTR
chr3	113658857	113658907	8.927	4.661	-	USF3	ENSG00000176542.10	CDS
chr2	202038167	202038209	15.389	4.661	+	FZD7	ENSG00000155760.2	3' UTR
chr3	194428863	194428891	29.698	4.66	-	ATP13A3	ENSG00000133657.16	CDS
chr15	57953847	57953897	32.641	4.66	-	ALDH1A2	ENSG00000128918.15	3' UTR
chr2	197486709	197486738	31.52	4.66	-	HSPD1	ENSG00000144381.17	3' UTR
chr18	33739606	33739728	8.281	4.66	+	ASXL3	ENSG00000141431.12	CDS
chr9	76386628	76386735	10.548	4.66	-	RFK	ENSG00000135002.12	3' UTR
chr20	3930065	3930215	10.478	4.659	-	RNF24	ENSG00000101236.17	3' UTR
chr10	13209699	13209749	14.724	4.659	+	MCM10	ENSG00000065328.16	3' UTR
chr7	116561013	116561063	22.215	4.659	+	CAV1	ENSG00000105974.12	3' UTR
chr12	46188535	46188601	400	4.659	-	SLC38A1	ENSG00000111371.16	3' UTR
chrX	149481112	149481171	16.436	4.659	-	IDS|AC244197.3	ENSG00000010404.18||ENSG00000241489.8	3' UTR
chr5	83580314	83580388	23.736	4.657	+	VCAN	ENSG00000038427.16	CDS
chr11	63976484	63976504	400	4.657	+	COX8A	ENSG00000176340.4	3' UTR
chr4	169720533	169720618	33.208	4.656	+	CLCN3	ENSG00000109572.14	3' UTR
chr17	742674	742766	15.29	4.656	+	TLCD3A	ENSG00000167695.15	3' UTR
chr1	154550167	154550292	31.392	4.656	-	UBE2Q1	ENSG00000160714.10	3' UTR
chr3	40312113	40312242	400	4.655	+	EIF1B	ENSG00000114784.4	3' UTR
chr1	244706141	244706180	30.947	4.655	+	DESI2	ENSG00000121644.19	3' UTR
chr1	173866306	173866320	36.637	4.655	-	GAS5	ENSG00000234741.8	Noncoding exon
chr1	235976798	235976830	69.82	4.655	-	NID1	ENSG00000116962.15	3' UTR
chr19	45181629	45181668	7.219	4.655	+	BLOC1S3	ENSG00000189114.8	3' UTR
chr1	89716021	89716083	17.918	4.654	+	LRRC8C	ENSG00000171488.15	3' UTR
chr10	95663423	95663470	13.101	4.654	-	TCTN3	ENSG00000119977.21	3' UTR
chr11	18514724	18514811	9.069	4.654	-	TSG101	ENSG00000074319.13	CDS
chrX	34628024	34628090	6.233	4.653	-	TMEM47	ENSG00000147027.4	3' UTR
chr2	86777179	86777233	21.089	4.653	+	RMND5A	ENSG00000153561.13	3' UTR
chr12	62645869	62645952	6.233	4.653	-	PPM1H	ENSG00000111110.12	3' UTR
chr14	67651301	67651406	5.709	4.653	+	ARG2	ENSG00000081181.8	3' UTR
chrX	112775164	112775198	42.832	4.652	-	AMOT	ENSG00000126016.15	3' UTR
chr6	32168698	32168769	47.802	4.652	-	AGPAT1	ENSG00000204310.13	3' UTR
chr2	135724018	135724069	16.907	4.652	+	R3HDM1	ENSG00000048991.16	CDS
chr1	81981808	81981828	5.41	4.652	+	ADGRL2	ENSG00000117114.20	CDS
chr15	26546448	26546598	13.641	4.651	-	GABRB3	ENSG00000166206.15	3' UTR
chr22	37851392	37851477	400	4.651	+	EIF3L	ENSG00000100129.18	CDS
chr19	10643877	10643955	16.895	4.651	+	SLC44A2	ENSG00000129353.15	3' UTR
chr2	85320182	85320211	29.308	4.651	-	TGOLN2	ENSG00000152291.14	3' UTR
chr1	87109044	87109093	14.64	4.651	+	HS2ST1	ENSG00000153936.17	3' UTR
chr1	117528066	117528190	41.086	4.65	+	MAN1A2	ENSG00000198162.12	3' UTR
chrX	112777444	112777485	47.847	4.65	-	AMOT	ENSG00000126016.15	3' UTR
chr17	50381699	50381787	56.352	4.649	-	LRRC59	ENSG00000108829.10	3' UTR
chr4	48488992	48489160	13.522	4.649	+	SLC10A4	ENSG00000145248.7	3' UTR
chr6	63580733	63580900	84.503	4.649	+	PTP4A1|AL135905.2	ENSG00000285976.2||ENSG00000112245.12	3' UTR
chr8	108228294	108228328	67.797	4.649	-	EIF3E	ENSG00000104408.10	CDS
chr10	73375850	73375915	21.99	4.649	-	ANXA7	ENSG00000138279.16	3' UTR
chr1	109592870	109592925	20.973	4.649	+	GNAI3	ENSG00000065135.12	3' UTR
chr11	107665327	107665441	8.234	4.648	+	ELMOD1	ENSG00000110675.13	3' UTR
chr12	46361036	46361106	400	4.648	-	SLC38A2	ENSG00000134294.14	3' UTR
chr10	70421906	70422003	29.331	4.648	+	EIF4EBP2	ENSG00000148730.7	3' UTR
chr10	124988618	124988672	6.955	4.648	-	CTBP2	ENSG00000175029.17	3' UTR
chr22	21763082	21763156	80.042	4.648	-	MAPK1	ENSG00000100030.15	3' UTR
chr9	27326167	27326267	5.448	4.648	-	MOB3B	ENSG00000120162.10	3' UTR
chr11	77322321	77322373	5.958	4.648	-	PAK1	ENSG00000149269.10	3' UTR
chr8	80037060	80037139	25.096	4.648	-	TPD52	ENSG00000076554.15	3' UTR
chr18	51080323	51080364	5.958	4.648	+	SMAD4	ENSG00000141646.14	3' UTR
chr1	27967616	27967703	16.586	4.647	+	XKR8	ENSG00000158156.9	3' UTR
chr8	30785877	30785936	8.927	4.647	-	PPP2CB	ENSG00000104695.13	3' UTR
chr12	46188252	46188301	400	4.647	-	SLC38A1	ENSG00000111371.16	3' UTR
chr12	119681233	119681283	8.438	4.647	+	PRKAB1	ENSG00000111725.11	3' UTR
chr7	128770409	128770428	52.882	4.647	+	CALU	ENSG00000128595.17	3' UTR
chr8	85480901	85480976	8.491	4.647	+	CA2	ENSG00000104267.10	3' UTR
chr5	78475617	78475673	18.527	4.647	+	SCAMP1	ENSG00000085365.18	CDS
chr13	113323109	113323149	26.945	4.646	+	LAMP1	ENSG00000185896.11	3' UTR
chr14	69241455	69241535	11.439	4.646	+	EXD2	ENSG00000081177.18	3' UTR
chr1	158099068	158099101	12.679	4.646	+	KIRREL1	ENSG00000183853.18	3' UTR
chr12	12330254	12330343	9.603	4.645	-	MANSC1	ENSG00000111261.14	CDS
chr1	154207299	154207410	43.86	4.645	-	C1orf43	ENSG00000143612.21	3' UTR
chr12	113388732	113388789	29.491	4.644	+	PLBD2	ENSG00000151176.8	3' UTR
chr1	235111028	235111073	80.331	4.644	-	TOMM20	ENSG00000173726.11	3' UTR
chr8	100919627	100919683	51.248	4.644	-	YWHAZ	ENSG00000164924.18	3' UTR
chr2	69247652	69247757	31.115	4.644	+	ANTXR1	ENSG00000169604.19	3' UTR
chr7	65956433	65956500	40.551	4.643	+	VKORC1L1	ENSG00000196715.7	3' UTR
chr11	6614285	6614290	26.746	4.643	-	TPP1	ENSG00000166340.17	3' UTR
chr12	64715041	64715068	12.868	4.643	-	GNS	ENSG00000135677.11	3' UTR
chr8	123015110	123015201	44.866	4.642	-	DERL1	ENSG00000136986.10	3' UTR
chr15	58597084	58597181	73.566	4.642	-	ADAM10	ENSG00000137845.15	3' UTR
chr4	108034634	108034738	10.188	4.641	+	HADH	ENSG00000138796.17	3' UTR
chr3	185630484	185630541	11.027	4.641	+	SENP2	ENSG00000163904.13	3' UTR
chr9	5786358	5786401	20.428	4.641	-	ERMP1	ENSG00000099219.14	3' UTR
chr5	52953827	52953912	5.186	4.641	+	ITGA1	ENSG00000213949.10	3' UTR
chr2	85049367	85049415	14.64	4.641	+	KCMF1	ENSG00000176407.18	CDS
chr16	58512772	58512883	5.136	4.641	+	NDRG4	ENSG00000103034.14	3' UTR
chr12	116717055	116717142	23.399	4.641	-	C12orf49	ENSG00000111412.6	3' UTR
chr12	121430024	121430079	9.919	4.641	-	KDM2B	ENSG00000089094.19	3' UTR
chr14	74480168	74480226	21.916	4.641	-	hsa-mir-4709	MI0017342	miRNA
chr4	165079240	165079382	14.724	4.64	-	TMEM192	ENSG00000170088.14	3' UTR
chr14	54427197	54427265	23.183	4.64	-	CNIH1	ENSG00000100528.12	3' UTR
chr1	158096847	158096902	23.845	4.64	+	KIRREL1	ENSG00000183853.18	3' UTR
chr6	11138414	11138490	22.821	4.639	+	SMIM13	ENSG00000224531.6	3' UTR
chr5	115613643	115613713	31.696	4.639	-	TMED7	ENSG00000134970.14	3' UTR
chr3	89481899	89481974	6.691	4.639	+	EPHA3	ENSG00000044524.11	3' UTR
chr1	235976743	235976785	84.158	4.638	-	NID1	ENSG00000116962.15	3' UTR
chr4	186621300	186621397	26.75	4.638	-	FAT1	ENSG00000083857.14	CDS
chr11	6613832	6613882	400	4.637	-	TPP1	ENSG00000166340.17	3' UTR
chr22	28794751	28794806	49.602	4.637	-	XBP1	ENSG00000100219.16	3' UTR
chr15	80978917	80978952	29.692	4.636	-	MESD	ENSG00000117899.11	3' UTR
chr11	119336841	119336867	16.502	4.636	+	RNF26	ENSG00000173456.5	3' UTR
chr4	114677843	114677976	12.868	4.636	+	UGT8	ENSG00000174607.11	3' UTR
chr8	58581897	58581979	44.383	4.636	+	SDCBP	ENSG00000137575.12	3' UTR
chr20	34585514	34585549	8.007	4.636	-	PIGU	ENSG00000101464.11	CDS
chr17	28326614	28326666	22.373	4.635	+	TMEM97	ENSG00000109084.14	CDS
chr2	8855004	8855092	17.308	4.635	-	MBOAT2	ENSG00000143797.12	3' UTR
chr13	99563270	99563343	33.155	4.635	+	TM9SF2	ENSG00000125304.10	3' UTR
chr3	194454279	194454304	37.169	4.635	-	ATP13A3	ENSG00000133657.16	CDS
chr17	30466218	30466258	21.36	4.635	+	CPD	ENSG00000108582.12	CDS
chr17	35725501	35725537	31.755	4.634	+	AP2B1	ENSG00000006125.18	3' UTR
chr6	108044547	108044618	17.758	4.634	-	OSTM1	ENSG00000081087.15	3' UTR
chr3	169994612	169994722	29.496	4.634	+	SEC62	ENSG00000008952.17	3' UTR
chr7	94666993	94667116	17.711	4.634	+	PEG10	ENSG00000242265.5	3' UTR
chr2	135169094	135169178	42.653	4.633	+	RAB3GAP1	ENSG00000115839.18	3' UTR
chr1	175160011	175160189	12.413	4.633	-	KIAA0040	ENSG00000235750.10	CDS
chr1	205715153	205715197	83.724	4.633	-	NUCKS1	ENSG00000069275.13	3' UTR
chr8	100706745	100706764	400	4.633	-	PABPC1	ENSG00000070756.16	CDS
chr2	159769648	159769699	19.916	4.633	-	CD302	ENSG00000241399.7	3' UTR
chr2	205797769	205797835	6.23	4.633	+	NRP2	ENSG00000118257.16	3' UTR
chr2	69247244	69247265	28.403	4.632	+	ANTXR1	ENSG00000169604.19	3' UTR
chr1	89718488	89718513	5.97	4.632	+	LRRC8C	ENSG00000171488.15	3' UTR
chr2	10054474	10054610	10.472	4.631	+	KLF11	ENSG00000172059.11	3' UTR
chr1	244706503	244706586	57.244	4.631	+	DESI2	ENSG00000121644.19	3' UTR
chr3	120394840	120394858	42.567	4.631	-	FSTL1	ENSG00000163430.12	3' UTR
chr17	76564545	76564566	41.464	4.631	+	SNHG16	ENSG00000163597.15	Noncoding exon
chr10	74118770	74118814	87.245	4.631	+	VCL	ENSG00000035403.18	3' UTR
chr12	12916694	12916728	37.901	4.631	+	GPRC5A	ENSG00000013588.9	3' UTR
chr19	3648819	3648899	7.512	4.631	-	PIP5K1C	ENSG00000186111.10	Proximal intron
chr7	16783838	16783900	14.594	4.631	+	TSPAN13	ENSG00000106537.8	3' UTR
chr3	105574634	105574654	14.86	4.63	+	ALCAM	ENSG00000170017.12	3' UTR
chrX	135962990	135963060	25.651	4.63	-	MMGT1	ENSG00000169446.5	3' UTR
chr1	182384201	182384215	15.125	4.63	-	GLUL	ENSG00000135821.19	3' UTR
chr5	38481331	38481420	15.974	4.63	-	LIFR	ENSG00000113594.10	3' UTR
chr4	6621581	6621635	57.028	4.63	+	MAN2B2	ENSG00000013288.9	3' UTR
chr8	100709132	100709161	400	4.63	-	PABPC1	ENSG00000070756.16	CDS
chr3	113659628	113659686	18.177	4.63	-	USF3	ENSG00000176542.10	CDS
chr5	55937434	55937457	25.412	4.63	-	IL6ST	ENSG00000134352.20	3' UTR
chr9	5786302	5786346	16.993	4.629	-	ERMP1	ENSG00000099219.14	3' UTR
chrX	21878653	21878684	8.272	4.629	+	MBTPS2	ENSG00000012174.12	CDS
chr2	120219187	120219264	16.775	4.628	-	TMEM185B	ENSG00000226479.4	3' UTR
chr15	98963885	98963937	36.406	4.628	+	IGF1R	ENSG00000140443.15	3' UTR
chr17	8474725	8474768	20.347	4.628	-	MYH10	ENSG00000133026.13	3' UTR
chr6	119179286	119179377	34.976	4.628	-	MAN1A1	ENSG00000111885.7	3' UTR
chr17	30465684	30465779	69.293	4.627	+	CPD	ENSG00000108582.12	3' UTR
chr3	12900020	12900124	24.11	4.627	-	IQSEC1	ENSG00000144711.16	3' UTR
chr10	59792241	59792347	49.057	4.626	-	CCDC6	ENSG00000108091.11	3' UTR
chr8	43130173	43130207	48.692	4.626	+	POMK	ENSG00000185900.11	3' UTR
chr7	10933470	10933532	35.721	4.626	-	NDUFA4	ENSG00000189043.10	3' UTR
chr2	86777233	86777322	22.417	4.626	+	RMND5A	ENSG00000153561.13	3' UTR
chr11	121307578	121307610	21.178	4.626	+	SC5D	ENSG00000109929.10	3' UTR
chr4	82819047	82819063	29.533	4.626	-	SEC31A	ENSG00000138674.17	3' UTR
chr7	6621651	6621798	7.219	4.625	+	ZNF853	ENSG00000236609.4	CDS
chr8	56962374	56962394	25.29	4.625	-	BPNT2	ENSG00000104331.9	3' UTR
chr3	89480440	89480534	11.766	4.625	+	EPHA3	ENSG00000044524.11	3' UTR
chrX	74532428	74532465	10.256	4.625	+	SLC16A2	ENSG00000147100.11	3' UTR
chr2	186765600	186765656	8.162	4.625	+	FAM171B	ENSG00000144369.13	3' UTR
chr6	150061419	150061540	15.29	4.624	-	ULBP3	ENSG00000131019.11	3' UTR
chr7	91267955	91268029	9.553	4.623	+	FZD1	ENSG00000157240.4	3' UTR
chr14	69460506	69460576	18.799	4.623	+	SLC39A9	ENSG00000029364.12	3' UTR
chr5	128258507	128258654	49.402	4.623	-	FBN2	ENSG00000138829.12	3' UTR
chr5	82274792	82274873	23.023	4.623	-	RPS23	ENSG00000186468.13	3' UTR
chr1	30872181	30872238	14.482	4.622	-	SDC3	ENSG00000162512.16	3' UTR
chr5	115613736	115613832	60	4.622	-	TMED7	ENSG00000134970.14	3' UTR
chr5	154054613	154054683	26.755	4.622	+	MFAP3	ENSG00000037749.12	3' UTR
chr1	244708599	244708632	42.653	4.622	+	DESI2	ENSG00000121644.19	3' UTR
chr1	119913444	119913465	30.415	4.622	-	NOTCH2	ENSG00000134250.20	3' UTR
chr1	119913133	119913161	47.784	4.622	-	NOTCH2	ENSG00000134250.20	3' UTR
chr1	114707236	114707284	20.327	4.621	-	NRAS	ENSG00000213281.5	3' UTR
chrX	139726516	139726583	18.586	4.621	-	ATP11C	ENSG00000101974.14	3' UTR
chr21	25881108	25881128	400	4.621	-	APP	ENSG00000142192.21	3' UTR
chr3	185917292	185917324	49.864	4.621	-	TRA2B	ENSG00000136527.18	3' UTR
chr6	38677068	38677120	400	4.62	-	GLO1	ENSG00000124767.7	3' UTR
chr7	12229798	12229819	5.136	4.62	+	TMEM106B	ENSG00000106460.19	CDS
chr1	81966579	81966611	16.726	4.62	+	ADGRL2	ENSG00000117114.20	CDS
chr20	32195704	32195745	27.762	4.62	-	PLAGL2	ENSG00000126003.7	3' UTR
chr17	28723950	28724010	23.427	4.619	+	RPL23A	ENSG00000198242.14	3' UTR
chr6	150062587	150062710	21.365	4.618	-	ULBP3	ENSG00000131019.11	3' UTR
chr7	75537637	75537737	23.845	4.618	-	HIP1	ENSG00000127946.17	3' UTR
chr18	31546979	31547027	400	4.618	+	DSG2	ENSG00000046604.13	3' UTR
chr6	5109291	5109381	7.886	4.618	-	LYRM4	ENSG00000214113.11	3' UTR
chrX	135962838	135962895	21.36	4.618	-	MMGT1	ENSG00000169446.5	3' UTR
chr11	6613662	6613731	400	4.618	-	TPP1	ENSG00000166340.17	3' UTR
chr12	54231238	54231333	48.162	4.618	-	CBX5	ENSG00000094916.16	3' UTR
chr19	10316918	10316975	49.799	4.618	-	RAVER1	ENSG00000161847.14	3' UTR
chr9	94459366	94459412	24	4.617	+	MFSD14B	ENSG00000148110.16	CDS
chr18	319679	319847	26.426	4.617	-	COLEC12	ENSG00000158270.12	3' UTR
chr19	16550185	16550231	9.603	4.617	-	SLC35E1	ENSG00000127526.15	3' UTR
chr4	31143497	31143627	13.998	4.617	+	PCDH7	ENSG00000169851.15	3' UTR
chr12	8050528	8050616	9.705	4.617	+	FOXJ2	ENSG00000065970.9	CDS
chr22	29142538	29142638	15.836	4.617	+	KREMEN1	ENSG00000183762.13	3' UTR
chr15	98960102	98960133	42.109	4.616	+	IGF1R	ENSG00000140443.15	3' UTR
chr8	11844633	11844672	24.549	4.616	-	CTSB	ENSG00000164733.21	3' UTR
chr7	139564937	139564972	11.86	4.616	-	HIPK2	ENSG00000064393.16	3' UTR
chr14	77511795	77511863	29.023	4.616	-	SPTLC2	ENSG00000100596.7	3' UTR
chr21	25881410	25881432	400	4.616	-	APP	ENSG00000142192.21	3' UTR
chr8	11844170	11844192	17.716	4.616	-	CTSB	ENSG00000164733.21	3' UTR
chr2	96706762	96706812	8.438	4.616	-	LMAN2L	ENSG00000114988.12	3' UTR
chr8	56963288	56963385	56.906	4.616	-	BPNT2	ENSG00000104331.9	3' UTR
chr8	11844424	11844443	33.337	4.616	-	CTSB	ENSG00000164733.21	3' UTR
chr11	60850730	60850831	48.894	4.615	+	CCDC86	ENSG00000110104.13	3' UTR
chr11	126263589	126263629	36.621	4.615	-	SRPRA	ENSG00000182934.12	3' UTR
chr11	118601660	118601717	61.628	4.615	+	ARCN1	ENSG00000095139.14	CDS
chr5	176507219	176507237	52.136	4.614	+	FAF2	ENSG00000113194.13	3' UTR
chrX	103253460	103253516	26.461	4.614	-	TCEAL8	ENSG00000180964.17	3' UTR
chr15	90644081	90644126	10.75	4.614	+	CRTC3	ENSG00000140577.16	3' UTR
chr1	30872522	30872613	24.184	4.614	-	SDC3	ENSG00000162512.16	3' UTR
chr11	124636365	124636427	10.073	4.614	-	SIAE	ENSG00000110013.13	3' UTR
chr8	100706945	100706976	400	4.613	-	PABPC1	ENSG00000070756.16	CDS
chr1	235976183	235976274	84.392	4.613	-	NID1	ENSG00000116962.15	3' UTR
chr12	51242752	51242821	20.072	4.612	+	DAZAP2	ENSG00000183283.16	3' UTR
chr1	235111073	235111124	83.321	4.612	-	TOMM20	ENSG00000173726.11	3' UTR
chr10	74118975	74119011	77.477	4.612	+	VCL	ENSG00000035403.18	3' UTR
chr10	102162969	102163021	32.503	4.611	+	NOLC1	ENSG00000166197.17	3' UTR
chrX	124101852	124101879	33.021	4.611	+	STAG2	ENSG00000101972.19	3' UTR
chr13	41127790	41127878	11.715	4.611	-	KBTBD6	ENSG00000165572.8	3' UTR
chr6	132815342	132815346	400	4.611	+	SNORD101	ENSG00000206754.1	Noncoding exon
chr20	62389076	62389131	10.1	4.611	-	CABLES2	ENSG00000149679.11	3' UTR
chr6	38676261	38676322	400	4.611	-	GLO1	ENSG00000124767.7	3' UTR
chr1	164847319	164847420	15.694	4.61	+	PBX1	ENSG00000185630.19	3' UTR
chr12	121832038	121832062	7.219	4.61	+	SETD1B	ENSG00000139718.10	3' UTR
chrX	150763735	150763763	15.267	4.61	+	MTMR1	ENSG00000063601.17	3' UTR
chr3	62333525	62333641	8.491	4.609	+	C3orf14	ENSG00000114405.11	3' UTR
chr2	85320495	85320587	68.651	4.609	-	TGOLN2	ENSG00000152291.14	3' UTR
chr12	98548008	98548055	31.349	4.608	+	TMPO	ENSG00000120802.14	3' UTR
chr8	100704947	100704963	400	4.608	-	PABPC1	ENSG00000070756.16	CDS
chr7	135928908	135928938	26.61	4.608	-	MTPN	ENSG00000105887.11	3' UTR
chr8	100706774	100706800	400	4.607	-	PABPC1	ENSG00000070756.16	CDS
chr10	100151951	100152032	32.619	4.607	-	ERLIN1	ENSG00000107566.14	3' UTR
chr13	112886333	112886376	18.527	4.606	+	ATP11A	ENSG00000068650.18	3' UTR
chr4	125434323	125434400	6.233	4.605	+	FAT4	ENSG00000196159.13	CDS
chr1	93152626	93152657	71.54	4.605	-	TMED5	ENSG00000117500.13	3' UTR
chr7	157416670	157416763	25.83	4.605	+	DNAJB6	ENSG00000105993.15	3' UTR
chr19	49869525	49869545	18.686	4.605	-	AKT1S1	ENSG00000204673.11	3' UTR
chr14	75134494	75134548	68.001	4.604	-	TMED10	ENSG00000170348.9	3' UTR
chr17	67070726	67070769	9.603	4.603	-	HELZ	ENSG00000198265.12	3' UTR
chr7	135927282	135927303	42.935	4.603	-	MTPN	ENSG00000105887.11	3' UTR
chr6	149660249	149660282	9.603	4.603	-	LATS1	ENSG00000131023.13	3' UTR
chr14	93228814	93228902	19.791	4.603	+	UBR7	ENSG00000012963.15	3' UTR
chr11	14504987	14505005	20.939	4.602	-	PSMA1	ENSG00000129084.18	3' UTR
chr3	150544345	150544428	33.697	4.602	-	SERP1	ENSG00000120742.11	CDS
chr10	74118387	74118428	400	4.602	+	VCL	ENSG00000035403.18	3' UTR
chr4	182800502	182800592	5.958	4.601	+	TENM3	ENSG00000218336.9	3' UTR
chr8	43129519	43129568	14.703	4.6	+	POMK	ENSG00000185900.11	3' UTR
chr17	12143116	12143229	15.035	4.599	+	MAP2K4	ENSG00000065559.15	3' UTR
chr3	156542454	156542480	18.125	4.599	-	SSR3	ENSG00000114850.7	3' UTR
chr9	34086825	34086848	7.479	4.599	-	DCAF12	ENSG00000198876.13	3' UTR
chr19	45181668	45181759	13.101	4.599	+	BLOC1S3	ENSG00000189114.8	3' UTR
chr16	11548588	11548654	11.988	4.598	-	LITAF	ENSG00000189067.13	3' UTR
chr22	37851279	37851351	69.263	4.598	+	EIF3L	ENSG00000100129.18	CDS
chr2	85319828	85319856	25.669	4.598	-	TGOLN2	ENSG00000152291.14	3' UTR
chr2	112575897	112575968	13.249	4.598	+	POLR1B	ENSG00000125630.16	3' UTR
chr1	173488261	173488319	26.933	4.597	+	PRDX6	ENSG00000117592.9	3' UTR
chr6	12163848	12163932	11.659	4.597	+	HIVEP1	ENSG00000095951.17	CDS
chr2	75658397	75658442	10.221	4.597	+	MRPL19	ENSG00000115364.14	3' UTR
chr5	138349161	138349205	16.31	4.597	+	FAM53C	ENSG00000120709.11	3' UTR
chr8	108228268	108228294	400	4.596	-	EIF3E	ENSG00000104408.10	CDS
chr6	34245866	34245894	400	4.596	+	HMGA1	ENSG00000137309.20	3' UTR
chr5	150710540	150710595	25.655	4.596	-	DCTN4	ENSG00000132912.13	3' UTR
chr2	70986017	70986100	39.362	4.596	-	TEX261	ENSG00000144043.12	3' UTR
chr8	124486061	124486176	20.145	4.595	+	RNF139	ENSG00000170881.5	CDS
chr2	135169072	135169089	22.347	4.594	+	RAB3GAP1	ENSG00000115839.18	3' UTR
chr17	7710820	7710904	10.478	4.594	+	EFNB3	ENSG00000108947.5	3' UTR
chr11	125583731	125583825	41.156	4.594	+	EI24	ENSG00000149547.15	3' UTR
[truncated: 20,124 more rows]

## Sheet: peak_info_nontreated_IDR
Chromosome	Start	End	#NAME?	Log2 Fold Change	Strand	Gene	Ensembl ID	Feature
chr1	202941350	202941361	105.548	7.661	-	ADIPOR1	ENSG00000159346.13	3' UTR
chr1	202941361	202941378	119.287	7.416	-	ADIPOR1	ENSG00000159346.13	3' UTR
chr1	202941378	202941410	160.56	7.327	-	ADIPOR1	ENSG00000159346.13	3' UTR
chr11	125584381	125584440	57.177	6.887	+	EI24	ENSG00000149547.15	3' UTR
chr15	90645075	90645188	31.444	6.884	+	CRTC3	ENSG00000140577.16	3' UTR
chr1	202941295	202941350	87.544	6.795	-	ADIPOR1	ENSG00000159346.13	3' UTR
chr13	29510808	29510815	47.163	6.705	-	SLC7A1	ENSG00000139514.13	3' UTR
chrX	56732171	56732178	44.689	6.581	+	NBDY	ENSG00000204272.13	3' UTR
chrX	140783362	140783380	400	6.55	+	LINC00632	ENSG00000203930.12	Noncoding exon
chr4	76114932	76114984	21.874	6.525	-	NUP54	ENSG00000138750.15	3' UTR
chr1	119914131	119914183	130.361	6.48	-	NOTCH2	ENSG00000134250.20	3' UTR
chr12	65964656	65964670	400	6.477	+	HMGA2	ENSG00000149948.14	3' UTR
chr4	56460377	56460386	400	6.466	+	PAICS	ENSG00000128050.9	3' UTR
chr13	29510790	29510808	94.174	6.453	-	SLC7A1	ENSG00000139514.13	3' UTR
chr1	84498429	84498444	400	6.439	-	GNG5	ENSG00000174021.11	3' UTR
chr12	65964670	65964691	400	6.435	+	HMGA2	ENSG00000149948.14	3' UTR
chrX	140783470	140783485	400	6.406	+	LINC00632	ENSG00000203930.12	Noncoding exon
chr5	127552435	127552484	31.142	6.384	+	PRRC1	ENSG00000164244.21	3' UTR
chr21	8401782	8401860	18.472	6.382	+	FP236383.3	ENSG00000280441.3	Distal intron (ncRNA)
chr12	65964691	65964726	400	6.365	+	HMGA2	ENSG00000149948.14	3' UTR
chr1	202941410	202941431	39.786	6.365	-	ADIPOR1	ENSG00000159346.13	3' UTR
chr12	123597145	123597168	77.444	6.355	+	TMED2	ENSG00000086598.11	3' UTR
chrX	153352509	153352567	20.872	6.35	+	ZNF275	ENSG00000063587.15	3' UTR
chr17	50381974	50382072	62.649	6.337	-	LRRC59	ENSG00000108829.10	3' UTR
chr18	31830489	31830594	68.289	6.335	-	TRAPPC8	ENSG00000153339.14	3' UTR
chr8	22421311	22421358	31.92	6.319	+	SLC39A14	ENSG00000104635.14	3' UTR
chr10	89213707	89213773	72.817	6.313	-	LIPA	ENSG00000107798.18	3' UTR
chr1	84498377	84498429	400	6.309	-	GNG5	ENSG00000174021.11	3' UTR
chr1	84498445	84498483	400	6.292	-	GNG5	ENSG00000174021.11	3' UTR
chrX	140783462	140783470	400	6.267	+	LINC00632	ENSG00000203930.12	Noncoding exon
chr3	120394528	120394542	20.539	6.265	-	FSTL1	ENSG00000163430.12	3' UTR
chr17	65012508	65012597	33.809	6.254	-	GNA13	ENSG00000120063.10	3' UTR
chr11	18407612	18407637	400	6.234	+	LDHA	ENSG00000134333.14	3' UTR
chrX	140783343	140783362	400	6.227	+	LINC00632	ENSG00000203930.12	Noncoding exon
chr2	96186601	96186635	45.426	6.22	-	STARD7	ENSG00000084090.13	3' UTR
chr5	140568864	140568881	48.132	6.21	+	SLC35A4	ENSG00000176087.15	3' UTR
chr18	31547229	31547251	78.696	6.194	+	DSG2	ENSG00000046604.13	3' UTR
chrX	56732186	56732201	43.726	6.192	+	NBDY	ENSG00000204272.13	3' UTR
chrX	140783453	140783462	400	6.171	+	LINC00632	ENSG00000203930.12	Noncoding exon
chr12	65964624	65964656	400	6.165	+	HMGA2	ENSG00000149948.14	3' UTR
chr4	56460386	56460398	400	6.164	+	PAICS	ENSG00000128050.9	3' UTR
chr17	44800633	44800648	46.114	6.158	-	GJC1	ENSG00000182963.11	3' UTR
chr1	6224130	6224168	37.751	6.151	-	ICMT	ENSG00000116237.16	3' UTR
chr7	135929200	135929237	41.291	6.149	-	MTPN	ENSG00000105887.11	3' UTR
chr1	203743312	203743373	26.177	6.147	+	ATP2B4	ENSG00000058668.15	3' UTR
chr18	31547114	31547150	69.835	6.144	+	DSG2	ENSG00000046604.13	3' UTR
chrX	140783398	140783432	400	6.143	+	LINC00632	ENSG00000203930.12	Noncoding exon
chr19	3976375	3976383	400	6.141	-	EEF2	ENSG00000167658.16	3' UTR
chrX	140783380	140783390	400	6.134	+	LINC00632	ENSG00000203930.12	Noncoding exon
chrX	112775647	112775692	400	6.127	-	AMOT	ENSG00000126016.15	3' UTR
chrX	140783485	140783506	400	6.118	+	LINC00632	ENSG00000203930.12	Noncoding exon
chrX	140784510	140784522	400	6.116	+	LINC00632	ENSG00000203930.12	Noncoding exon
chr1	235976669	235976727	113.597	6.114	-	NID1	ENSG00000116962.15	3' UTR
chr14	52640377	52640445	53.988	6.111	-	ERO1A	ENSG00000197930.13	3' UTR
chr13	97464609	97464698	29.906	6.109	+	RAP2A	ENSG00000125249.7	3' UTR
chr5	140568881	140568963	60.542	6.1	+	SLC35A4	ENSG00000176087.15	3' UTR
chrX	140784026	140784041	400	6.089	+	LINC00632	ENSG00000203930.12	Noncoding exon
chr4	77035298	77035340	40.645	6.072	+	SEPTIN11	ENSG00000138758.11	3' UTR
chrX	56732178	56732186	43.563	6.071	+	NBDY	ENSG00000204272.13	3' UTR
chr8	56962414	56962492	48.07	6.068	-	BPNT2	ENSG00000104331.9	3' UTR
chr3	190306658	190306779	14.887	6.056	-	CLDN1	ENSG00000163347.6	3' UTR
chr5	32125880	32125955	400	6.053	-	GOLPH3	ENSG00000113384.14	3' UTR
chr12	123597100	123597145	100.862	6.051	+	TMED2	ENSG00000086598.11	3' UTR
chr3	113809814	113809872	31.105	6.045	+	ATP6V1A	ENSG00000114573.10	3' UTR
chr6	108211850	108211888	81.131	6.04	-	SNX3	ENSG00000112335.15	3' UTR
chrX	140783506	140783520	400	6.038	+	LINC00632	ENSG00000203930.12	Noncoding exon
chrX	136211113	136211179	86.777	6.036	+	FHL1	ENSG00000022267.19	3' UTR
chr2	70280916	70280981	400	6.032	+	PCYOX1	ENSG00000116005.12	3' UTR
chr11	107791200	107791232	56.232	6.031	-	SLC35F2	ENSG00000110660.15	3' UTR
chrX	136210484	136210521	75.824	6.024	+	FHL1	ENSG00000022267.19	3' UTR
chr11	125584440	125584491	71.539	6.022	+	EI24	ENSG00000149547.15	3' UTR
chr4	173322574	173322755	45.133	6.021	+	GALNT7	ENSG00000109586.12	3' UTR
chr4	82819065	82819086	39.182	6.021	-	SEC31A	ENSG00000138674.17	CDS
chr12	63823266	63823293	400	6.017	+	hsa-mir-10527	MI0033674	miRNA proximal
chr11	95836144	95836196	23.085	6.015	-	MTMR2	ENSG00000087053.20	CDS
chr11	18407638	18407660	400	6.012	+	LDHA	ENSG00000134333.14	3' UTR
chr18	31547251	31547308	79.648	6.005	+	DSG2	ENSG00000046604.13	3' UTR
chrX	136210464	136210484	59.158	6.004	+	FHL1	ENSG00000022267.19	3' UTR
chr12	63823193	63823266	400	5.992	+	hsa-mir-10527	MI0033674	miRNA proximal
chrX	140784492	140784502	400	5.989	+	LINC00632	ENSG00000203930.12	Noncoding exon
chrX	140783950	140783984	400	5.988	+	LINC00632	ENSG00000203930.12	Noncoding exon
chr5	111730625	111730669	76.994	5.98	-	NREP	ENSG00000134986.14	3' UTR
chr12	63823678	63823689	52.325	5.974	+	hsa-mir-10527	MI0033674	miRNA
chr1	119914183	119914262	400	5.974	-	NOTCH2	ENSG00000134250.20	3' UTR
chr3	120394940	120394989	21.664	5.974	-	FSTL1	ENSG00000163430.12	3' UTR
chr1	229324099	229324152	18.947	5.971	-	CCSAP	ENSG00000154429.11	3' UTR
chrX	140783914	140783933	400	5.967	+	LINC00632	ENSG00000203930.12	Noncoding exon
chr4	39973290	39973378	400	5.966	-	AC098591.3	ENSG00000250568.1	Noncoding exon
chr1	229304283	229304350	32.089	5.964	+	RAB4A	ENSG00000168118.12	3' UTR
chr4	82819006	82819043	57.133	5.963	-	SEC31A	ENSG00000138674.17	3' UTR
chr12	63823293	63823323	74.483	5.962	+	hsa-mir-10527	MI0033674	miRNA proximal
chr1	173488126	173488167	40.757	5.961	+	PRDX6	ENSG00000117592.9	3' UTR
chrX	140783434	140783452	400	5.961	+	LINC00632	ENSG00000203930.12	Noncoding exon
chr6	108211888	108211908	82.974	5.961	-	SNX3	ENSG00000112335.15	3' UTR
chr4	82819043	82819065	56.538	5.955	-	SEC31A	ENSG00000138674.17	3' UTR
chr4	56460336	56460377	400	5.954	+	PAICS	ENSG00000128050.9	3' UTR
chr5	176509202	176509228	40.119	5.952	+	FAF2	ENSG00000113194.13	3' UTR
chrX	140783324	140783343	400	5.95	+	LINC00632	ENSG00000203930.12	Noncoding exon
chrX	140783235	140783264	400	5.937	+	LINC00632	ENSG00000203930.12	Noncoding exon
chr3	48468197	48468219	62.212	5.935	-	SHISA5	ENSG00000164054.15	3' UTR
chr11	12940537	12940572	31.5	5.931	+	TEAD1	ENSG00000187079.19	3' UTR
chr15	98958550	98958611	51.614	5.93	+	IGF1R	ENSG00000140443.15	3' UTR
chrX	140783390	140783398	400	5.928	+	LINC00632	ENSG00000203930.12	Noncoding exon
chrX	140784539	140784546	400	5.926	+	LINC00632	ENSG00000203930.12	Noncoding exon
chr22	32498479	32498547	22.494	5.922	+	FBXO7	ENSG00000100225.18	CDS
chr12	63823643	63823678	52.516	5.919	+	hsa-mir-10527	MI0033674	miRNA
chrX	140784502	140784510	400	5.918	+	LINC00632	ENSG00000203930.12	Noncoding exon
chr1	202728566	202728614	21.312	5.915	-	KDM5B	ENSG00000117139.18	3' UTR
chr2	175926987	175927053	13.666	5.91	-	LNPK	ENSG00000144320.14	3' UTR
chrX	140783933	140783948	400	5.908	+	LINC00632	ENSG00000203930.12	Noncoding exon
chr12	54232417	54232448	28.563	5.904	-	CBX5	ENSG00000094916.16	3' UTR
chr8	104490348	104490455	44.651	5.898	-	LRP12	ENSG00000147650.11	3' UTR
chr22	21623447	21623499	18.62	5.892	+	UBE2L3	ENSG00000185651.15	3' UTR
chrX	140783733	140783751	400	5.892	+	LINC00632	ENSG00000203930.12	Noncoding exon
chr1	112670643	112670665	61.312	5.89	+	CAPZA1	ENSG00000116489.13	3' UTR
chr1	6224017	6224130	400	5.89	-	ICMT	ENSG00000116237.16	3' UTR
chr1	214349134	214349235	21.239	5.885	-	PTPN14	ENSG00000152104.12	3' UTR
chr2	74969573	74969686	30.733	5.881	+	POLE4	ENSG00000115350.12	3' UTR
chrX	140783308	140783324	400	5.881	+	LINC00632	ENSG00000203930.12	Noncoding exon
chr1	203743240	203743312	25.924	5.874	+	ATP2B4	ENSG00000058668.15	3' UTR
chrX	119786529	119786596	400	5.871	-	RPL39	ENSG00000198918.8	3' UTR
chr2	54669071	54669110	400	5.867	+	SPTBN1	ENSG00000115306.16	3' UTR
chrX	140784061	140784078	400	5.866	+	LINC00632	ENSG00000203930.12	Noncoding exon
chr11	18407725	18407822	400	5.863	+	LDHA	ENSG00000134333.14	3' UTR
chrX	140783880	140783914	400	5.861	+	LINC00632	ENSG00000203930.12	Noncoding exon
chr3	39095457	39095516	20.883	5.849	+	WDR48	ENSG00000114742.14	3' UTR
chr18	35990838	35990873	48.459	5.848	-	RPRD1A	ENSG00000141425.18	3' UTR
chr3	123491588	123491635	14.887	5.845	-	HACD2	ENSG00000206527.10	3' UTR
chrX	21885040	21885110	41.053	5.845	+	MBTPS2	ENSG00000012174.12	3' UTR
chr18	31547104	31547114	45.024	5.843	+	DSG2	ENSG00000046604.13	3' UTR
chr6	73373125	73373172	400	5.839	-	RPL39P3	ENSG00000235174.1	Noncoding exon
chrX	119786505	119786529	400	5.837	-	RPL39	ENSG00000198918.8	3' UTR
chr10	89213773	89213828	50.178	5.836	-	LIPA	ENSG00000107798.18	3' UTR
chrX	140783264	140783308	400	5.836	+	LINC00632	ENSG00000203930.12	Noncoding exon
chr6	7285817	7285950	40.8	5.834	-	SSR1	ENSG00000124783.14	3' UTR
chrX	140784576	140784623	400	5.832	+	LINC00632	ENSG00000203930.12	Noncoding exon
chrX	140784041	140784061	400	5.831	+	LINC00632	ENSG00000203930.12	Noncoding exon
chrX	140784522	140784539	400	5.83	+	LINC00632	ENSG00000203930.12	Noncoding exon
chr5	55625886	55626000	26.838	5.826	-	SLC38A9	ENSG00000177058.12	3' UTR
chr15	98958611	98958650	43.037	5.822	+	IGF1R	ENSG00000140443.15	3' UTR
chr5	151267664	151267690	20.583	5.818	+	GM2A	ENSG00000196743.9	3' UTR
chr2	200823280	200823350	400	5.816	+	BZW1	ENSG00000082153.18	3' UTR
chr20	43647044	43647193	22.693	5.816	+	IFT52	ENSG00000101052.13	3' UTR
chr20	62389515	62389599	18.773	5.814	-	CABLES2	ENSG00000149679.11	3' UTR
chr5	163444836	163444854	51.731	5.812	+	CCNG1	ENSG00000113328.19	3' UTR
chr7	94666602	94666649	13.894	5.812	+	PEG10	ENSG00000242265.5	3' UTR
chr16	21656357	21656410	18.947	5.81	+	METTL9	ENSG00000197006.14	3' UTR
chr1	119913857	119913927	51.67	5.808	-	NOTCH2	ENSG00000134250.20	3' UTR
chr5	172952054	172952101	13.563	5.808	+	ERGIC1	ENSG00000113719.16	3' UTR
chr11	125584325	125584381	27.83	5.802	+	EI24	ENSG00000149547.15	3' UTR
chr4	56460281	56460323	400	5.787	+	PAICS	ENSG00000128050.9	3' UTR
chr12	65964417	65964464	400	5.787	+	HMGA2	ENSG00000149948.14	3' UTR
chr2	70277647	70277714	24.214	5.787	+	PCYOX1	ENSG00000116005.12	3' UTR
chr2	96186538	96186599	75.659	5.783	-	STARD7	ENSG00000084090.13	3' UTR
chr2	200823206	200823280	400	5.781	+	BZW1	ENSG00000082153.18	3' UTR
chr20	24963544	24963576	16.635	5.781	-	APMAP	ENSG00000101474.12	3' UTR
chr10	100151847	100151919	28.16	5.77	-	ERLIN1	ENSG00000107566.14	3' UTR
chr16	47082562	47082624	17.874	5.77	-	NETO2	ENSG00000171208.10	3' UTR
chr11	18407660	18407725	400	5.77	+	LDHA	ENSG00000134333.14	3' UTR
chrX	140783751	140783768	400	5.769	+	LINC00632	ENSG00000203930.12	Noncoding exon
chr2	70280981	70281048	83.927	5.769	+	PCYOX1	ENSG00000116005.12	3' UTR
chr21	44805746	44805897	400	5.768	-	SUMO3	ENSG00000184900.16	3' UTR
chr1	235976740	235976784	400	5.761	-	NID1	ENSG00000116962.15	3' UTR
chrX	140783208	140783235	400	5.761	+	LINC00632	ENSG00000203930.12	Noncoding exon
chr8	43127175	43127220	39.452	5.757	+	POMK	ENSG00000185900.11	3' UTR
chr4	56460398	56460453	400	5.756	+	PAICS	ENSG00000128050.9	3' UTR
chrX	107713717	107713773	34.594	5.755	-	TSC22D3	ENSG00000157514.16	3' UTR
chrX	56817318	56817332	31.556	5.755	+	NBDY	ENSG00000204272.13	3' UTR
chr11	18407594	18407612	77.463	5.74	+	LDHA	ENSG00000134333.14	3' UTR
chr12	123597168	123597202	60.228	5.739	+	TMED2	ENSG00000086598.11	3' UTR
chrX	140784148	140784168	400	5.735	+	LINC00632	ENSG00000203930.12	Noncoding exon
chr6	108211908	108211936	75.377	5.731	-	SNX3	ENSG00000112335.15	3' UTR
chrX	136210521	136210539	65.13	5.73	+	FHL1	ENSG00000022267.19	3' UTR
chr15	90644840	90644918	22.369	5.729	+	CRTC3	ENSG00000140577.16	3' UTR
chrX	140783861	140783880	400	5.728	+	LINC00632	ENSG00000203930.12	Noncoding exon
chr10	99709909	99710034	18.873	5.727	+	ENTPD7	ENSG00000198018.7	3' UTR
chrX	140784002	140784026	400	5.725	+	LINC00632	ENSG00000203930.12	Noncoding exon
chrX	21885110	21885175	31.297	5.721	+	MBTPS2	ENSG00000012174.12	3' UTR
chrX	140783520	140783559	400	5.715	+	LINC00632	ENSG00000203930.12	Noncoding exon
chr5	78779825	78779919	16.877	5.714	-	ARSB	ENSG00000113273.17	3' UTR
chr5	111730556	111730625	85.372	5.713	-	NREP	ENSG00000134986.14	3' UTR
chr7	10933469	10933491	25.847	5.711	-	NDUFA4	ENSG00000189043.10	3' UTR
chr16	57252373	57252413	17.569	5.711	+	ARL2BP	ENSG00000102931.8	3' UTR
chr1	166853888	166853937	51.163	5.71	+	POGK	ENSG00000143157.12	3' UTR
chr1	243502124	243502175	38.234	5.707	-	AKT3	ENSG00000117020.18	3' UTR
chr1	40073009	40073035	43.368	5.703	-	PPT1	ENSG00000131238.18	3' UTR
chr16	21655789	21655904	37.492	5.698	+	METTL9	ENSG00000197006.14	3' UTR
chr2	187464906	187464995	12.903	5.696	-	TFPI	ENSG00000003436.16	3' UTR
chr17	14207706	14207776	12.903	5.696	+	COX10	ENSG00000006695.12	3' UTR
chr5	151662467	151662527	17.315	5.695	-	SPARC	ENSG00000113140.11	3' UTR
chr1	91387462	91387530	18.207	5.693	-	HFM1	ENSG00000162669.16	Distal intron
chr20	46061329	46061433	30.682	5.687	-	NCOA5	ENSG00000124160.12	3' UTR
chr4	56460260	56460281	400	5.685	+	PAICS	ENSG00000128050.9	3' UTR
chrX	140783845	140783861	400	5.684	+	LINC00632	ENSG00000203930.12	Noncoding exon
chr5	163442548	163442568	50.606	5.683	+	CCNG1	ENSG00000113328.19	CDS
chr4	173322818	173322882	12.903	5.682	+	GALNT7	ENSG00000109586.12	3' UTR
chr19	3976383	3976394	400	5.681	-	EEF2	ENSG00000167658.16	3' UTR
chr15	80754485	80754631	23.869	5.672	+	ABHD17C	ENSG00000136379.12	3' UTR
chrX	119471130	119471192	77.499	5.672	+	SLC25A5	ENSG00000005022.6	3' UTR
chrX	140784189	140784202	400	5.67	+	LINC00632	ENSG00000203930.12	Noncoding exon
chr2	60926623	60926735	16.012	5.669	+	REL	ENSG00000162924.15	3' UTR
chr1	76629399	76629511	11.584	5.664	+	ST6GALNAC3	ENSG00000184005.11	3' UTR
chrX	140784568	140784576	400	5.663	+	LINC00632	ENSG00000203930.12	Noncoding exon
chr14	52776989	52777050	34.744	5.66	-	GNPNAT1	ENSG00000100522.10	3' UTR
chr11	33543723	33543771	21.239	5.659	+	KIAA1549L	ENSG00000110427.16	CDS
chrX	140784168	140784189	400	5.657	+	LINC00632	ENSG00000203930.12	Noncoding exon
chr14	95544368	95544429	51.239	5.656	+	GLRX5	ENSG00000182512.5	3' UTR
chr16	48540034	48540135	16.667	5.655	-	N4BP1	ENSG00000102921.8	3' UTR
chr1	173488026	173488126	400	5.654	+	PRDX6	ENSG00000117592.9	3' UTR
chr6	50857456	50857514	18.207	5.653	-	RPS17P5	ENSG00000060303.5	Noncoding exon
chr1	212361279	212361371	19.872	5.653	+	PPP2R5A	ENSG00000066027.12	3' UTR
chr1	112670580	112670613	80.542	5.653	+	CAPZA1	ENSG00000116489.13	3' UTR
chr19	23827297	23827356	82.995	5.653	+	RPSAP58	ENSG00000225178.5	Noncoding exon
chr19	23827274	23827297	82.995	5.649	+	RPSAP58	ENSG00000225178.5	Noncoding exon
chr1	75763309	75763385	62.208	5.646	+	ACADM	ENSG00000117054.14	3' UTR
chr17	50382113	50382199	49.361	5.645	-	LRRC59	ENSG00000108829.10	3' UTR
chrX	140783770	140783786	400	5.643	+	LINC00632	ENSG00000203930.12	Noncoding exon
chr7	41962026	41962131	21.272	5.639	-	GLI3	ENSG00000106571.14	3' UTR
chr1	244708822	244708878	62.276	5.638	+	DESI2	ENSG00000121644.19	3' UTR
chrX	109544382	109544474	16.599	5.638	+	NXT2	ENSG00000101888.11	3' UTR
chrX	56817332	56817464	49.175	5.635	+	NBDY	ENSG00000204272.13	3' UTR
chrX	140784485	140784492	400	5.633	+	LINC00632	ENSG00000203930.12	Noncoding exon
chr10	22536386	22536427	21.486	5.632	-	PIP4K2A	ENSG00000150867.14	3' UTR
chr13	29510768	29510790	400	5.631	-	SLC7A1	ENSG00000139514.13	3' UTR
chr12	65964519	65964569	400	5.629	+	HMGA2	ENSG00000149948.14	3' UTR
chr18	31547150	31547221	400	5.626	+	DSG2	ENSG00000046604.13	3' UTR
chr10	114433558	114433615	15.218	5.626	-	ABLIM1	ENSG00000099204.20	3' UTR
chr7	155464027	155464120	34.744	5.625	+	EN2	ENSG00000164778.4	3' UTR
chr5	140567523	140567638	61.57	5.623	+	SLC35A4	ENSG00000176087.15	CDS
chr19	48966652	48966700	76.926	5.622	+	FTL	ENSG00000087086.15	CDS
chr1	150965636	150965669	65.439	5.621	-	CERS2	ENSG00000143418.20	3' UTR
chr15	90644918	90645003	28.227	5.62	+	CRTC3	ENSG00000140577.16	3' UTR
chrX	140783575	140783600	400	5.619	+	LINC00632	ENSG00000203930.12	Noncoding exon
chr2	111168170	111168305	15.881	5.619	+	BCL2L11	ENSG00000153094.24	3' UTR
chr13	25097459	25097531	400	5.619	+	PABPC3	ENSG00000151846.8	CDS
chrX	150763662	150763727	35.79	5.616	+	MTMR1	ENSG00000063601.17	3' UTR
chr10	73375787	73375846	22.882	5.616	-	ANXA7	ENSG00000138279.16	3' UTR
chr14	21352028	21352075	28.672	5.615	-	SUPT16H	ENSG00000092201.10	3' UTR
chr12	65964570	65964623	400	5.614	+	HMGA2	ENSG00000149948.14	3' UTR
chr17	8474524	8474643	400	5.612	-	MYH10	ENSG00000133026.13	3' UTR
chr2	86776609	86776663	43.699	5.611	+	RMND5A	ENSG00000153561.13	3' UTR
chr8	41931856	41931909	21.922	5.609	-	KAT6A	ENSG00000083168.11	3' UTR
chr1	214336898	214337018	34.461	5.606	+	SMYD2	ENSG00000143499.14	3' UTR
chr4	56460251	56460260	400	5.606	+	PAICS	ENSG00000128050.9	3' UTR
chr3	124763145	124763212	14.84	5.604	-	ITGB5	ENSG00000082781.12	3' UTR
chr6	138091447	138091471	12.243	5.603	-	PERP	ENSG00000112378.12	3' UTR
chr3	72375379	72375395	39.732	5.603	-	RYBP	ENSG00000163602.10	3' UTR
chr10	89213910	89213978	36.103	5.599	-	LIPA	ENSG00000107798.18	3' UTR
chr5	179730462	179730500	400	5.593	+	CANX	ENSG00000127022.15	3' UTR
chr2	170966524	170966580	42.069	5.593	+	GORASP2	ENSG00000115806.13	3' UTR
chrX	136210435	136210461	62.144	5.593	+	FHL1	ENSG00000022267.19	3' UTR
chrX	140783786	140783803	400	5.592	+	LINC00632	ENSG00000203930.12	Noncoding exon
chr22	32862133	32862231	19.206	5.592	+	TIMP3	ENSG00000100234.12	3' UTR
chrX	140783805	140783822	400	5.591	+	LINC00632	ENSG00000203930.12	Noncoding exon
chr5	123614904	123615035	39.447	5.59	+	CSNK1G3	ENSG00000151292.17	3' UTR
chrX	140783712	140783733	400	5.585	+	LINC00632	ENSG00000203930.12	Noncoding exon
chr5	127552412	127552435	28.552	5.585	+	PRRC1	ENSG00000164244.21	3' UTR
chr3	48468219	48468250	78.081	5.584	-	SHISA5	ENSG00000164054.15	3' UTR
chr1	225495087	225495129	27.599	5.58	-	ENAH	ENSG00000154380.17	3' UTR
chr7	10933491	10933534	45.353	5.58	-	NDUFA4	ENSG00000189043.10	3' UTR
chr5	154054611	154054679	30.429	5.577	+	MFAP3	ENSG00000037749.12	3' UTR
chrX	140784546	140784568	400	5.577	+	LINC00632	ENSG00000203930.12	Noncoding exon
chr5	176509243	176509314	75.635	5.573	+	FAF2	ENSG00000113194.13	3' UTR
chr21	36073058	36073132	20.296	5.571	+	CBR1	ENSG00000159228.13	3' UTR
chr1	119914005	119914041	41.467	5.566	-	NOTCH2	ENSG00000134250.20	3' UTR
chr7	135926790	135926845	400	5.566	-	MTPN	ENSG00000105887.11	3' UTR
chr4	56460323	56460336	73.442	5.565	+	PAICS	ENSG00000128050.9	3' UTR
chr1	112670616	112670642	65.633	5.565	+	CAPZA1	ENSG00000116489.13	3' UTR
chr17	44800648	44800690	47.609	5.56	-	GJC1	ENSG00000182963.11	3' UTR
chrX	140783837	140783845	400	5.548	+	LINC00632	ENSG00000203930.12	Noncoding exon
chr12	69601518	69601564	41.808	5.545	+	CCT2	ENSG00000166226.13	3' UTR
chrX	112775281	112775368	400	5.544	-	AMOT	ENSG00000126016.15	3' UTR
chr20	56368000	56368177	32.908	5.543	+	FAM210B	ENSG00000124098.10	3' UTR
chr14	99940208	99940314	10.927	5.541	+	EML1	ENSG00000066629.18	3' UTR
chr1	40073035	40073092	39.622	5.541	-	PPT1	ENSG00000131238.18	3' UTR
chr10	89213619	89213707	54.432	5.541	-	LIPA	ENSG00000107798.18	3' UTR
chr5	179729758	179729776	400	5.54	+	CANX	ENSG00000127022.15	3' UTR
chr11	112020357	112020438	15.465	5.54	+	DIXDC1	ENSG00000150764.14	3' UTR
chr2	54669051	54669071	74.483	5.536	+	SPTBN1	ENSG00000115306.16	3' UTR
chr10	50306777	50306840	10.598	5.536	-	SGMS1	ENSG00000198964.14	3' UTR
chr15	77485281	77485316	20.622	5.536	+	HMG20A	ENSG00000140382.15	3' UTR
chr1	235976727	235976740	59.286	5.532	-	NID1	ENSG00000116962.15	3' UTR
chr18	35142378	35142423	14.556	5.531	+	MAPRE2	ENSG00000166974.13	3' UTR
chr10	111013023	111013120	22.391	5.53	+	SHOC2	ENSG00000108061.12	3' UTR
chr19	3976395	3976400	400	5.53	-	EEF2	ENSG00000167658.16	3' UTR
chr1	6224673	6224742	39.452	5.527	-	ICMT	ENSG00000116237.16	3' UTR
chr14	77509852	77509882	10.927	5.527	-	SPTLC2	ENSG00000100596.7	3' UTR
chr3	48750972	48751147	61.084	5.526	-	PRKAR2A	ENSG00000114302.16	3' UTR
chr5	119542134	119542207	77.014	5.526	+	HSD17B4	ENSG00000133835.17	3' UTR
chrX	140784624	140784657	400	5.525	+	LINC00632	ENSG00000203930.12	Noncoding exon
chr15	89201521	89201637	37.158	5.525	+	ABHD2	ENSG00000140526.18	3' UTR
chr8	17220547	17220606	10.977	5.523	+	ZDHHC2	ENSG00000104219.13	3' UTR
chr19	49869584	49869618	21.601	5.522	-	AKT1S1	ENSG00000204673.11	3' UTR
chr2	43223512	43223646	47.504	5.52	-	ZFP36L2	ENSG00000152518.8	3' UTR
chr20	44907168	44907237	62.986	5.52	+	YWHAB	ENSG00000166913.13	3' UTR
chr15	80754631	80754813	49.481	5.519	+	ABHD17C	ENSG00000136379.12	3' UTR
chr14	52640209	52640281	47.762	5.518	-	ERO1A	ENSG00000197930.13	3' UTR
chr12	124013073	124013109	41.537	5.517	+	ZNF664	ENSG00000179195.16	3' UTR
chr12	117144342	117144453	27.168	5.517	-	FBXO21	ENSG00000135108.15	3' UTR
chr5	151267593	151267664	29.149	5.514	+	GM2A	ENSG00000196743.9	3' UTR
chr20	44907150	44907168	54.47	5.511	+	YWHAB	ENSG00000166913.13	3' UTR
chr1	77091696	77091770	24.858	5.507	-	PIGK	ENSG00000142892.15	3' UTR
chr7	16783746	16783822	18.873	5.506	+	TSPAN13	ENSG00000106537.8	3' UTR
chr15	57954985	57955025	19.541	5.506	-	ALDH1A2	ENSG00000128918.15	3' UTR
chr3	49359199	49359225	400	5.505	-	RHOA	ENSG00000067560.12	3' UTR
chr2	210431615	210431645	29.736	5.501	-	LANCL1	ENSG00000115365.12	3' UTR
chr6	150061636	150061664	19.535	5.501	-	ULBP3	ENSG00000131019.11	3' UTR
chr6	7881633	7881680	400	5.5	-	TXNDC5	ENSG00000239264.9	3' UTR
chr15	77485098	77485206	71.763	5.5	+	HMG20A	ENSG00000140382.15	3' UTR
chrX	140783559	140783575	400	5.499	+	LINC00632	ENSG00000203930.12	Noncoding exon
chr4	56460484	56460497	400	5.498	+	PAICS	ENSG00000128050.9	3' UTR
chr1	6223908	6224017	63.257	5.496	-	ICMT	ENSG00000116237.16	3' UTR
chr11	12940572	12940700	53.307	5.495	+	TEAD1	ENSG00000187079.19	3' UTR
chr6	121449551	121449563	9.943	5.493	+	GJA1	ENSG00000152661.9	3' UTR
chr1	235110837	235110889	58.341	5.492	-	TOMM20	ENSG00000173726.11	3' UTR
chr2	219224217	219224256	16.012	5.492	-	ATG9A	ENSG00000198925.12	CDS
chr1	67702838	67702892	32.758	5.49	-	GNG12	ENSG00000172380.6	3' UTR
chr1	86745631	86745674	11.275	5.489	+	SH3GLB1	ENSG00000097033.14	3' UTR
chr19	2071622	2071719	28.259	5.486	-	MOB3A	ENSG00000172081.14	3' UTR
chrX	140783822	140783837	400	5.486	+	LINC00632	ENSG00000203930.12	Noncoding exon
chr1	166853866	166853888	42.446	5.484	+	POGK	ENSG00000143157.12	3' UTR
chr3	133588260	133588363	400	5.484	+	CDV3	ENSG00000091527.16	CDS
chr1	235976897	235976932	43.617	5.482	-	NID1	ENSG00000116962.15	3' UTR
chr5	171863930	171864007	27.858	5.479	-	FBXW11	ENSG00000072803.17	3' UTR
chr2	54669111	54669193	400	5.478	+	SPTBN1	ENSG00000115306.16	3' UTR
chr8	8783715	8783819	20.426	5.478	-	MFHAS1	ENSG00000147324.11	3' UTR
chr6	116276893	116276989	25.093	5.475	-	TSPYL1	ENSG00000189241.8	3' UTR
chrX	140783984	140784002	400	5.473	+	LINC00632	ENSG00000203930.12	Noncoding exon
chr7	70791632	70791707	39.071	5.472	+	AUTS2	ENSG00000158321.18	3' UTR
chrX	140784126	140784148	400	5.471	+	LINC00632	ENSG00000203930.12	Noncoding exon
chr13	110149486	110149573	14.556	5.47	-	COL4A1	ENSG00000187498.16	3' UTR
chr14	52640281	52640377	58.083	5.47	-	ERO1A	ENSG00000197930.13	3' UTR
chr8	17186390	17186425	10.382	5.469	+	ZDHHC2	ENSG00000104219.13	CDS
chrX	140784438	140784483	400	5.469	+	LINC00632	ENSG00000203930.12	Noncoding exon
chr1	182382912	182382999	400	5.467	-	GLUL	ENSG00000135821.19	3' UTR
chr3	72375279	72375379	55.244	5.465	-	RYBP	ENSG00000163602.10	3' UTR
chr11	134247573	134247647	17.148	5.464	+	VPS26B	ENSG00000151502.11	3' UTR
chrX	118793653	118793702	43.337	5.462	+	IL13RA1	ENSG00000131724.11	3' UTR
chr19	48966819	48966854	54.791	5.46	+	FTL	ENSG00000087086.15	3' UTR
chr1	91680457	91680548	31.173	5.46	-	TGFBR3	ENSG00000069702.11	3' UTR
chr13	71439430	71439502	15.165	5.456	-	DACH1	ENSG00000276644.5	3' UTR
chr7	66958381	66958416	19.206	5.455	+	TMEM248	ENSG00000106609.16	3' UTR
chr18	35990873	35990895	31.141	5.455	-	RPRD1A	ENSG00000141425.18	3' UTR
chr3	48747244	48747281	21.239	5.454	-	PRKAR2A	ENSG00000114302.16	3' UTR
chr22	30333638	30333707	27.168	5.452	-	SF3A1	ENSG00000099995.19	3' UTR
chr12	98547977	98548007	83.629	5.452	+	TMPO	ENSG00000120802.14	3' UTR
chr21	31118642	31118654	11.255	5.45	-	TIAM1	ENSG00000156299.13	CDS
chr5	127552502	127552526	11.255	5.45	+	PRRC1	ENSG00000164244.21	3' UTR
chr6	7881680	7881700	60.928	5.449	-	TXNDC5	ENSG00000239264.9	3' UTR
chr3	5178944	5179072	31.109	5.449	+	ARL8B	ENSG00000134108.14	3' UTR
chrX	112775692	112775722	400	5.447	-	AMOT	ENSG00000126016.15	3' UTR
chrX	140783692	140783712	400	5.445	+	LINC00632	ENSG00000203930.12	Noncoding exon
chr12	54231236	54231334	49.927	5.445	-	CBX5	ENSG00000094916.16	3' UTR
chrX	151409270	151409313	27.168	5.445	+	VMA21	ENSG00000160131.13	3' UTR
chr15	58596823	58596838	26.921	5.445	-	ADAM10	ENSG00000137845.15	3' UTR
chr1	1541795	1541892	69.308	5.444	-	SSU72	ENSG00000160075.12	3' UTR
chr12	123597598	123597620	400	5.444	+	TMED2	ENSG00000086598.11	3' UTR
chr13	113322495	113322560	65.701	5.444	+	LAMP1	ENSG00000185896.11	3' UTR
chr2	23708053	23708210	14.255	5.444	+	KLHL29	ENSG00000119771.15	3' UTR
chrX	136211179	136211238	56.625	5.443	+	FHL1	ENSG00000022267.19	3' UTR
chr5	179966913	179966920	39.438	5.442	-	RNF130	ENSG00000113269.14	CDS
chr2	70281048	70281097	44.367	5.442	+	PCYOX1	ENSG00000116005.12	3' UTR
chr3	5180033	5180089	33.29	5.441	+	ARL8B	ENSG00000134108.14	3' UTR
chr5	82274883	82274916	21.568	5.439	-	RPS23	ENSG00000186468.13	3' UTR
chr1	116988777	116988830	15.718	5.439	+	PTGFRN	ENSG00000134247.10	3' UTR
chr6	52502194	52502237	25.551	5.434	-	TRAM2	ENSG00000065308.5	3' UTR
chr15	98961462	98961534	45.754	5.434	+	IGF1R	ENSG00000140443.15	3' UTR
chr11	3160369	3160434	10.927	5.43	-	OSBPL5	ENSG00000021762.20	Proximal intron
chr16	58021040	58021109	15.364	5.43	+	USB1	ENSG00000103005.12	3' UTR
chr4	56460460	56460483	400	5.429	+	PAICS	ENSG00000128050.9	3' UTR
chr5	163443690	163443720	400	5.426	+	CCNG1	ENSG00000113328.19	CDS
chr12	123597577	123597598	59.503	5.424	+	TMED2	ENSG00000086598.11	3' UTR
chr2	181538457	181538586	13.563	5.423	+	ITGA4	ENSG00000115232.14	3' UTR
chr6	7881617	7881633	400	5.423	-	TXNDC5	ENSG00000239264.9	3' UTR
chr20	7977963	7978117	16.664	5.423	-	TMX4	ENSG00000125827.9	3' UTR
chr2	54669016	54669043	48.785	5.421	+	SPTBN1	ENSG00000115306.16	3' UTR
chr11	108472898	108472956	48.644	5.421	-	POGLUT3	ENSG00000178202.13	3' UTR
chr7	873699	873723	43.378	5.42	+	SUN1	ENSG00000164828.18	3' UTR
chr11	125584492	125584581	400	5.42	+	EI24	ENSG00000149547.15	3' UTR
chr15	57953716	57953751	35.087	5.418	-	ALDH1A2	ENSG00000128918.15	3' UTR
chr1	111461035	111461096	13.233	5.417	+	ATP5PB	ENSG00000116459.11	3' UTR
chr5	163444854	163444907	65.643	5.414	+	CCNG1	ENSG00000113328.19	3' UTR
chr12	12975038	12975205	43.1	5.414	-	HEBP1	ENSG00000013583.10	3' UTR
chr11	82859978	82860083	14.716	5.414	-	PRCP	ENSG00000137509.11	CDS
chr4	113381863	113381920	10.927	5.413	+	ANK2	ENSG00000145362.20	3' UTR
chr1	243502175	243502262	64.972	5.411	-	AKT3	ENSG00000117020.18	3' UTR
chr12	123597459	123597476	400	5.41	+	TMED2	ENSG00000086598.11	3' UTR
chr4	7060109	7060260	26.599	5.41	-	GRPEL1	ENSG00000109519.13	3' UTR
chr3	49359225	49359241	400	5.409	-	RHOA	ENSG00000067560.12	3' UTR
chr8	86560468	86560487	17.803	5.409	+	CPNE3	ENSG00000085719.13	3' UTR
chr1	244708712	244708742	36.211	5.408	+	DESI2	ENSG00000121644.19	3' UTR
chr15	98958650	98958722	61.828	5.407	+	IGF1R	ENSG00000140443.15	3' UTR
chr1	243124995	243125022	14.887	5.407	-	CEP170	ENSG00000143702.16	3' UTR
chr15	48410575	48410635	13.747	5.407	-	FBN1	ENSG00000166147.14	3' UTR
chr1	115691812	115691883	13.894	5.406	+	VANGL1	ENSG00000173218.15	3' UTR
chr1	119913379	119913445	78.733	5.406	-	NOTCH2	ENSG00000134250.20	3' UTR
chr7	10933534	10933552	41.429	5.403	-	NDUFA4	ENSG00000189043.10	3' UTR
chr1	179358275	179358373	30.508	5.401	+	SOAT1	ENSG00000057252.13	3' UTR
chr1	154550159	154550293	43.563	5.4	-	UBE2Q1	ENSG00000160714.10	3' UTR
chr11	33543684	33543723	20.463	5.4	+	KIAA1549L	ENSG00000110427.16	CDS
chr8	97725102	97725134	29.528	5.399	+	MTDH	ENSG00000147649.10	3' UTR
chr16	15036482	15036542	19.603	5.398	+	PDXDC1	ENSG00000179889.19	3' UTR
chr1	8352847	8352947	18.83	5.397	-	RERE	ENSG00000142599.19	3' UTR
chr1	168245778	168245827	29.815	5.397	+	SFT2D2	ENSG00000213064.10	3' UTR
chr12	123597385	123597459	400	5.395	+	TMED2	ENSG00000086598.11	3' UTR
chr15	58596767	58596823	33.8	5.395	-	ADAM10	ENSG00000137845.15	3' UTR
chr1	150965607	150965635	43.617	5.394	-	CERS2	ENSG00000143418.20	3' UTR
chr2	43223837	43223856	33.281	5.394	-	ZFP36L2	ENSG00000152518.8	3' UTR
chr11	60850816	60850864	78.855	5.393	+	CCDC86	ENSG00000110104.13	3' UTR
chr2	159770491	159770539	17.857	5.39	-	CD302	ENSG00000241399.7	3' UTR
chr14	39032036	39032112	20.256	5.389	-	SEC23A	ENSG00000100934.15	3' UTR
chr14	99940365	99940453	13.965	5.388	+	EML1	ENSG00000066629.18	3' UTR
chr14	77336005	77336034	8.898	5.385	-	TMED8	ENSG00000100580.8	3' UTR
chr12	116715992	116716061	28.412	5.383	-	C12orf49	ENSG00000111412.6	3' UTR
chrX	140784202	140784220	400	5.383	+	LINC00632	ENSG00000203930.12	Noncoding exon
chr2	96186521	96186538	42.148	5.383	-	STARD7	ENSG00000084090.13	3' UTR
chr2	96186251	96186289	53.771	5.38	-	STARD7	ENSG00000084090.13	3' UTR
chr15	31377617	31377756	23.883	5.38	+	KLF13	ENSG00000169926.11	3' UTR
chr5	111730669	111730708	32.007	5.379	-	NREP	ENSG00000134986.14	3' UTR
chr5	151663093	151663221	55.781	5.379	-	SPARC	ENSG00000113140.11	3' UTR
chr6	7881567	7881616	400	5.379	-	TXNDC5	ENSG00000239264.9	3' UTR
chr2	96186635	96186696	42.719	5.378	-	STARD7	ENSG00000084090.13	3' UTR
chr8	43126406	43126502	46.201	5.377	+	POMK	ENSG00000185900.11	3' UTR
chr2	70277589	70277647	34.863	5.375	+	PCYOX1	ENSG00000116005.12	3' UTR
chr1	214357416	214357612	37.415	5.374	-	PTPN14	ENSG00000152104.12	3' UTR
chr7	10933552	10933571	40.027	5.373	-	NDUFA4	ENSG00000189043.10	3' UTR
chr21	25881478	25881512	400	5.372	-	APP	ENSG00000142192.21	3' UTR
chr5	71658343	71658409	52.531	5.372	+	MCCC2	ENSG00000131844.16	3' UTR
chr1	59875440	59875530	15.743	5.371	+	HOOK1	ENSG00000134709.12	3' UTR
chr16	74306160	74306259	26.599	5.371	+	PSMD7	ENSG00000103035.11	3' UTR
chrX	119471192	119471209	30.204	5.371	+	SLC25A5	ENSG00000005022.6	3' UTR
chrX	140784078	140784111	400	5.37	+	LINC00632	ENSG00000203930.12	Noncoding exon
chr1	182382999	182383012	67.543	5.368	-	GLUL	ENSG00000135821.19	3' UTR
chr8	100706671	100706716	400	5.364	-	PABPC1	ENSG00000070756.16	CDS
chr22	21623499	21623542	15.743	5.363	+	UBE2L3	ENSG00000185651.15	3' UTR
chr15	57953751	57953845	81.831	5.362	-	ALDH1A2	ENSG00000128918.15	3' UTR
chr17	28553792	28553840	22.142	5.362	-	PIGS	ENSG00000087111.21	3' UTR
chr4	56502899	56502990	62.223	5.362	+	SRP72	ENSG00000174780.17	3' UTR
chr7	135926845	135926881	400	5.362	-	MTPN	ENSG00000105887.11	3' UTR
chr17	15230045	15230224	22.417	5.362	-	PMP22	ENSG00000109099.16	3' UTR
chr14	75133475	75133569	76.151	5.359	-	TMED10	ENSG00000170348.9	3' UTR
chr8	43126518	43126579	29.863	5.359	+	POMK	ENSG00000185900.11	3' UTR
chr11	107791232	107791263	53.443	5.358	-	SLC35F2	ENSG00000110660.15	3' UTR
chr10	50306669	50306702	12.903	5.357	-	SGMS1	ENSG00000198964.14	3' UTR
chr1	67704208	67704274	34.153	5.357	-	GNG12	ENSG00000172380.6	3' UTR
chr1	6264309	6264413	26.986	5.357	-	ACOT7	ENSG00000097021.19	3' UTR
chrX	112775368	112775379	400	5.357	-	AMOT	ENSG00000126016.15	3' UTR
chr4	56460453	56460460	400	5.356	+	PAICS	ENSG00000128050.9	3' UTR
chr3	48747320	48747389	30.972	5.353	-	PRKAR2A	ENSG00000114302.16	3' UTR
chr1	26781371	26781416	17.515	5.35	+	ARID1A	ENSG00000117713.20	3' UTR
chr18	35141255	35141321	19.601	5.35	+	MAPRE2	ENSG00000166974.13	3' UTR
chr16	83812619	83812699	27.355	5.349	+	HSBP1	ENSG00000230989.7	3' UTR
chr4	140863285	140863390	19.274	5.348	-	RNF150	ENSG00000170153.11	3' UTR
chr12	101745552	101745647	14.255	5.347	-	GNPTAB	ENSG00000111670.16	3' UTR
chr21	25881433	25881478	400	5.347	-	APP	ENSG00000142192.21	3' UTR
chr1	119913187	119913299	400	5.346	-	NOTCH2	ENSG00000134250.20	3' UTR
chr17	35725435	35725546	60.185	5.345	+	AP2B1	ENSG00000006125.18	3' UTR
chr7	38230532	38230656	24.316	5.345	+	STARD3NL	ENSG00000010270.13	3' UTR
chr22	32862264	32862343	8.31	5.345	+	TIMP3	ENSG00000100234.12	3' UTR
chr15	77485067	77485086	12.458	5.344	+	HMG20A	ENSG00000140382.15	3' UTR
chr1	244706425	244706479	48.626	5.344	+	DESI2	ENSG00000121644.19	3' UTR
chr14	49614330	49614435	18.497	5.343	+	LRR1	ENSG00000165501.17	CDS
chr14	59504390	59504528	14.716	5.343	+	JKAMP	ENSG00000050130.18	3' UTR
chr10	69172536	69172707	36.807	5.342	+	VPS26A	ENSG00000122958.15	3' UTR
chr1	202941247	202941289	28.227	5.341	-	ADIPOR1	ENSG00000159346.13	3' UTR
chr16	11549092	11549204	23.593	5.34	-	LITAF	ENSG00000189067.13	3' UTR
chr3	105658375	105658448	23.302	5.34	-	CBLB	ENSG00000114423.23	3' UTR
chr13	21374001	21374056	20.298	5.34	-	ZDHHC20	ENSG00000180776.16	3' UTR
chr1	50974304	50974439	19.34	5.339	+	CDKN2C	ENSG00000123080.12	3' UTR
chr11	14278190	14278269	10.085	5.339	-	RRAS2	ENSG00000133818.14	3' UTR
chr9	108940113	108940253	24.966	5.339	+	ABITRAM	ENSG00000119328.12	3' UTR
chr6	7881700	7881715	63.399	5.338	-	TXNDC5	ENSG00000239264.9	3' UTR
chr1	150965669	150965717	56.018	5.338	-	CERS2	ENSG00000143418.20	3' UTR
chr17	42125292	42125428	30.182	5.337	-	RAB5C	ENSG00000108774.15	3' UTR
chr17	41849642	41849724	17.268	5.333	-	KLHL11	ENSG00000178502.6	3' UTR
chrX	153352467	153352509	13.747	5.332	+	ZNF275	ENSG00000063587.15	3' UTR
chr10	22535183	22535231	24.966	5.332	-	PIP4K2A	ENSG00000150867.14	3' UTR
chr1	160278615	160278643	16.667	5.331	-	PEX19	ENSG00000162735.19	3' UTR
chr19	16133557	16133614	59.778	5.331	+	RAB8A	ENSG00000167461.12	3' UTR
chr6	7882327	7882341	42.654	5.33	-	TXNDC5	ENSG00000239264.9	3' UTR
chr4	169720422	169720487	40.345	5.329	+	CLCN3	ENSG00000109572.14	3' UTR
chr15	57953896	57953980	42.089	5.328	-	ALDH1A2	ENSG00000128918.15	3' UTR
chr1	87105028	87105138	32.683	5.327	+	HS2ST1	ENSG00000153936.17	3' UTR
chr1	119913320	119913379	60.02	5.327	-	NOTCH2	ENSG00000134250.20	3' UTR
chr5	72219995	72220093	52.664	5.326	-	MRPS27	ENSG00000113048.17	3' UTR
chr8	100709556	100709618	400	5.326	-	PABPC1	ENSG00000070756.16	CDS
chr4	26432769	26432842	18.62	5.325	+	RBPJ	ENSG00000168214.20	3' UTR
chr13	76882365	76882422	18.759	5.325	-	KCTD12	ENSG00000178695.6	3' UTR
chr6	7881738	7881781	61.448	5.325	-	TXNDC5	ENSG00000239264.9	3' UTR
chr5	78486887	78486925	13.894	5.324	-	LHFPL2	ENSG00000145685.14	3' UTR
chr14	75133569	75133597	47.302	5.323	-	TMED10	ENSG00000170348.9	3' UTR
chr8	43130234	43130295	76.277	5.322	+	POMK	ENSG00000185900.11	3' UTR
chr19	49869362	49869389	19.516	5.321	-	AKT1S1	ENSG00000204673.11	3' UTR
chr15	89201258	89201371	43.617	5.321	+	ABHD2	ENSG00000140526.18	3' UTR
chr13	25097446	25097459	48.02	5.32	+	PABPC3	ENSG00000151846.8	CDS
chr20	35948814	35948877	13.666	5.32	+	PHF20	ENSG00000025293.17	3' UTR
chr8	100705592	100705615	400	5.319	-	PABPC1	ENSG00000070756.16	CDS
chr6	35574911	35575001	14.537	5.319	-	FKBP5	ENSG00000096060.15	3' UTR
chr14	81475479	81475549	34.977	5.319	-	SEL1L	ENSG00000071537.14	3' UTR
chr1	243501466	243501514	17.543	5.318	-	AKT3	ENSG00000117020.18	3' UTR
chr20	7978778	7978854	13.067	5.317	-	TMX4	ENSG00000125827.9	3' UTR
chr5	142000980	142001055	19.872	5.317	-	GNPDA1	ENSG00000113552.16	3' UTR
chr2	30642289	30642357	24.838	5.316	+	LCLAT1	ENSG00000172954.14	3' UTR
chr2	207764284	207764350	8.962	5.316	-	FZD5	ENSG00000163251.4	3' UTR
chr11	11956961	11957060	12.78	5.312	+	USP47	ENSG00000170242.19	3' UTR
chr8	100705615	100705634	400	5.311	-	PABPC1	ENSG00000070756.16	CDS
chr1	112670542	112670580	76.273	5.31	+	CAPZA1	ENSG00000116489.13	3' UTR
chr2	195737349	195737432	65.309	5.31	+	SLC39A10	ENSG00000196950.14	3' UTR
chr6	17610018	17610081	18.605	5.31	+	FAM8A1	ENSG00000137414.6	3' UTR
chr11	35231192	35231231	25.292	5.308	+	CD44	ENSG00000026508.20	3' UTR
chr3	113659434	113659509	16.338	5.307	-	USF3	ENSG00000176542.10	CDS
chr1	46675514	46675632	43.338	5.305	-	EFCAB14	ENSG00000159658.13	3' UTR
chr20	44907086	44907150	53.954	5.305	+	YWHAB	ENSG00000166913.13	3' UTR
chr21	43695340	43695433	50.483	5.304	+	RRP1B	ENSG00000160208.13	3' UTR
chr3	5179966	5180033	28.034	5.302	+	ARL8B	ENSG00000134108.14	3' UTR
chr3	72980444	72980529	13.102	5.302	+	GXYLT2	ENSG00000172986.13	Distal intron
chrX	108084493	108084595	25.346	5.3	-	PSMD10	ENSG00000101843.19	3' UTR
chr16	83812139	83812210	16.78	5.299	+	HSBP1	ENSG00000230989.7	3' UTR
chr4	75644881	75644947	34.035	5.296	-	G3BP2	ENSG00000138757.14	3' UTR
chr6	7882341	7882420	400	5.296	-	TXNDC5	ENSG00000239264.9	3' UTR
chr18	35990317	35990390	44.235	5.294	-	RPRD1A	ENSG00000141425.18	3' UTR
chr10	74119499	74119518	38.944	5.294	+	VCL	ENSG00000035403.18	3' UTR
chr2	226999104	226999184	16.013	5.294	+	RHBDD1	ENSG00000144468.17	3' UTR
chr21	25881512	25881536	400	5.293	-	APP	ENSG00000142192.21	3' UTR
chr11	119096827	119096873	68.665	5.293	-	DPAGT1	ENSG00000172269.19	3' UTR
chr8	43129896	43129962	54.092	5.292	+	POMK	ENSG00000185900.11	3' UTR
chr15	98960134	98960244	70.856	5.292	+	IGF1R	ENSG00000140443.15	3' UTR
chr14	21351983	21352028	45.206	5.292	-	SUPT16H	ENSG00000092201.10	3' UTR
chr12	123597476	123597522	400	5.29	+	TMED2	ENSG00000086598.11	3' UTR
chr13	110512517	110512606	42.461	5.29	+	COL4A2	ENSG00000134871.19	3' UTR
chr14	95544292	95544368	32.656	5.289	+	GLRX5	ENSG00000182512.5	3' UTR
chr1	111461275	111461335	16.498	5.289	+	ATP5PB	ENSG00000116459.11	3' UTR
chr22	37851367	37851379	400	5.289	+	EIF3L	ENSG00000100129.18	CDS
chr6	32826950	32827024	10.598	5.289	-	TAP2	ENSG00000204267.16	3' UTR
chr2	96186489	96186521	44.392	5.289	-	STARD7	ENSG00000084090.13	3' UTR
chr10	99709787	99709882	16.699	5.288	+	ENTPD7	ENSG00000198018.7	3' UTR
chr15	58596620	58596716	33.352	5.286	-	ADAM10	ENSG00000137845.15	3' UTR
chr6	26546707	26546771	38.009	5.283	+	HMGN4	ENSG00000182952.5	3' UTR
chr5	163443673	163443690	53.967	5.282	+	CCNG1	ENSG00000113328.19	CDS
chr17	30466330	30466403	78.466	5.282	+	CPD	ENSG00000108582.12	3' UTR
chr6	7881715	7881738	44.38	5.281	-	TXNDC5	ENSG00000239264.9	3' UTR
chr6	26546836	26546912	50.207	5.28	+	HMGN4	ENSG00000182952.5	3' UTR
chr2	221420082	221420169	18.947	5.279	-	EPHA4	ENSG00000116106.12	3' UTR
chr8	18056463	18056529	12.137	5.279	-	ASAH1	ENSG00000104763.20	3' UTR
chr12	116716499	116716595	32.908	5.278	-	C12orf49	ENSG00000111412.6	3' UTR
chrX	21885331	21885378	14.556	5.277	+	MBTPS2	ENSG00000012174.12	3' UTR
chrX	153351388	153351475	15.654	5.277	+	ZNF275	ENSG00000063587.15	3' UTR
chr3	119822640	119822703	15.924	5.276	-	GSK3B	ENSG00000082701.16	3' UTR
chr7	94665912	94665957	18.773	5.276	+	PEG10	ENSG00000242265.5	3' UTR
chr1	85319565	85319652	11.255	5.276	-	DDAH1	ENSG00000153904.21	3' UTR
chr11	107791151	107791200	39.732	5.274	-	SLC35F2	ENSG00000110660.15	3' UTR
chr8	100709509	100709519	400	5.272	-	PABPC1	ENSG00000070756.16	CDS
chr9	99152798	99152896	15.143	5.272	+	TGFBR1	ENSG00000106799.13	3' UTR
chr5	137752303	137752355	26.385	5.271	-	HNRNPA0	ENSG00000177733.7	3' UTR
chr12	123597620	123597654	400	5.271	+	TMED2	ENSG00000086598.11	3' UTR
chr5	38481223	38481380	26.791	5.271	-	LIFR	ENSG00000113594.10	3' UTR
chr8	22421182	22421311	67.509	5.27	+	SLC39A14	ENSG00000104635.14	3' UTR
chr1	40072929	40073003	55.244	5.27	-	PPT1	ENSG00000131238.18	3' UTR
chr4	173321873	173321931	17.315	5.269	+	GALNT7	ENSG00000109586.12	3' UTR
chr2	96185499	96185582	62.661	5.268	-	STARD7	ENSG00000084090.13	3' UTR
chr3	49359241	49359248	400	5.267	-	RHOA	ENSG00000067560.12	3' UTR
chr4	56460497	56460509	400	5.266	+	PAICS	ENSG00000128050.9	3' UTR
chr5	116445785	116445926	32.506	5.266	-	SEMA6A	ENSG00000092421.17	3' UTR
chr2	210431351	210431509	55.392	5.263	-	LANCL1	ENSG00000115365.12	3' UTR
chr11	118398968	118399019	26.471	5.262	+	UBE4A	ENSG00000110344.10	3' UTR
chr1	61460111	61460191	13.102	5.261	+	NFIA	ENSG00000162599.17	3' UTR
chr13	29510716	29510768	400	5.259	-	SLC7A1	ENSG00000139514.13	3' UTR
chr12	123597202	123597254	54.986	5.259	+	TMED2	ENSG00000086598.11	3' UTR
chr2	70280807	70280916	59.32	5.258	+	PCYOX1	ENSG00000116005.12	3' UTR
chrX	140783674	140783692	400	5.256	+	LINC00632	ENSG00000203930.12	Noncoding exon
chr15	57953845	57953896	62.728	5.256	-	ALDH1A2	ENSG00000128918.15	3' UTR
chr19	34469758	34469766	76.947	5.256	+	UBA2	ENSG00000126261.13	3' UTR
chr8	43126144	43126187	35.348	5.256	+	POMK	ENSG00000185900.11	3' UTR
chr19	3976332	3976375	400	5.255	-	EEF2	ENSG00000167658.16	3' UTR
chr7	92613969	92614001	54.47	5.255	-	CDK6	ENSG00000105810.10	3' UTR
chr10	96519138	96519170	15.55	5.253	-	TM9SF3	ENSG00000077147.16	3' UTR
chr14	21352117	21352180	400	5.252	-	SUPT16H	ENSG00000092201.10	3' UTR
chr5	115615948	115616032	55.923	5.252	-	TMED7	ENSG00000134970.14	3' UTR
chr12	123597654	123597674	45.167	5.251	+	TMED2	ENSG00000086598.11	3' UTR
chr6	159679500	159679573	18.193	5.25	-	SOD2	ENSG00000112096.19	3' UTR
chr8	43126270	43126322	35.914	5.249	+	POMK	ENSG00000185900.11	3' UTR
chr10	74118427	74118449	71.9	5.249	+	VCL	ENSG00000035403.18	3' UTR
chr10	79315592	79315626	11.926	5.248	+	ZMIZ1	ENSG00000108175.17	3' UTR
chr8	100705015	100705036	400	5.248	-	PABPC1	ENSG00000070756.16	CDS
chr16	21655703	21655789	48.937	5.247	+	METTL9	ENSG00000197006.14	3' UTR
chr15	89201371	89201410	15.881	5.247	+	ABHD2	ENSG00000140526.18	3' UTR
chr1	34981705	34981818	18.773	5.246	-	TMEM35B	ENSG00000243749.1	3' UTR
chrX	140784220	140784238	400	5.246	+	LINC00632	ENSG00000203930.12	Noncoding exon
chr14	54424346	54424396	14.903	5.246	-	CNIH1	ENSG00000100528.12	3' UTR
chr1	64833561	64833662	27.599	5.245	-	JAK1	ENSG00000162434.13	3' UTR
chr1	212361219	212361279	11.913	5.245	+	PPP2R5A	ENSG00000066027.12	3' UTR
chr16	58707804	58707916	83.439	5.245	-	GOT2	ENSG00000125166.13	3' UTR
chr18	59329197	59329261	52.148	5.245	-	LMAN1	ENSG00000074695.6	3' UTR
chr8	100706730	100706746	400	5.244	-	PABPC1	ENSG00000070756.16	CDS
chr1	119913988	119914005	59.789	5.244	-	NOTCH2	ENSG00000134250.20	3' UTR
chr7	873752	873779	52.62	5.244	+	SUN1	ENSG00000164828.18	3' UTR
chrX	135962982	135963052	25.943	5.243	-	MMGT1	ENSG00000169446.5	3' UTR
chr13	25097954	25098037	62.281	5.242	+	PABPC3	ENSG00000151846.8	CDS
chr1	235976616	235976669	400	5.242	-	NID1	ENSG00000116962.15	3' UTR
chr17	30465683	30465775	67.258	5.242	+	CPD	ENSG00000108582.12	3' UTR
chr8	100709537	100709556	400	5.242	-	PABPC1	ENSG00000070756.16	CDS
chr11	32979835	32979858	25.637	5.24	+	QSER1	ENSG00000060749.16	3' UTR
chr8	100706716	100706729	400	5.24	-	PABPC1	ENSG00000070756.16	CDS
chr7	92614001	92614075	63.849	5.24	-	CDK6	ENSG00000105810.10	3' UTR
chr9	128917986	128918031	17.967	5.239	+	LRRC8A	ENSG00000136802.12	3' UTR
chr9	127691973	127692083	15.143	5.237	+	STXBP1	ENSG00000136854.23	3' UTR
chr2	43223715	43223803	56.276	5.237	-	ZFP36L2	ENSG00000152518.8	3' UTR
chr6	73373216	73373228	400	5.236	-	RPL39P3	ENSG00000235174.1	Noncoding exon
chr2	197486717	197486833	400	5.236	-	HSPD1	ENSG00000144381.17	3' UTR
chr2	108388261	108388525	17.774	5.236	+	SULT1C4	ENSG00000198075.10	3' UTR
chr7	92605975	92606034	44.909	5.235	-	CDK6	ENSG00000105810.10	3' UTR
chr2	75671239	75671326	16.923	5.234	+	MRPL19	ENSG00000115364.14	Distal intron
chr2	210432961	210432995	18.873	5.234	-	LANCL1	ENSG00000115365.12	3' UTR
chr15	90645003	90645075	25.188	5.234	+	CRTC3	ENSG00000140577.16	3' UTR
chr3	170084642	170084793	20.43	5.234	+	GPR160	ENSG00000173890.17	CDS
chr11	12940475	12940537	18.605	5.234	+	TEAD1	ENSG00000187079.19	3' UTR
chr8	100709519	100709537	400	5.232	-	PABPC1	ENSG00000070756.16	CDS
chr12	98547949	98547977	62.124	5.232	+	TMPO	ENSG00000120802.14	3' UTR
chr11	113276281	113276342	12.573	5.232	+	NCAM1	ENSG00000149294.16	3' UTR
chr1	214349624	214349672	11.346	5.231	-	PTPN14	ENSG00000152104.12	3' UTR
chr5	179730500	179730544	400	5.23	+	CANX	ENSG00000127022.15	3' UTR
chr7	108149128	108149275	21.896	5.229	-	NRCAM	ENSG00000091129.21	3' UTR
chr1	244706182	244706265	75.504	5.229	+	DESI2	ENSG00000121644.19	3' UTR
chr2	40112901	40112974	13.38	5.229	-	SLC8A1	ENSG00000183023.18	3' UTR
chr13	21374056	21374086	13.38	5.229	-	ZDHHC20	ENSG00000180776.16	3' UTR
chr11	34099964	34099987	41.171	5.227	+	CAPRIN1	ENSG00000135387.21	3' UTR
chr14	74495224	74495326	27.9	5.227	+	ISCA2	ENSG00000165898.14	3' UTR
chr1	67702784	67702837	35.09	5.226	-	GNG12	ENSG00000172380.6	3' UTR
chr19	48966809	48966819	31.408	5.226	+	FTL	ENSG00000087086.15	3' UTR
chr7	134064728	134064823	12.085	5.226	+	EXOC4	ENSG00000131558.15	3' UTR
chr6	53002277	53002421	15.935	5.226	-	CILK1	ENSG00000112144.16	3' UTR
chr20	483247	483281	23.672	5.225	-	CSNK2A1	ENSG00000101266.19	3' UTR
chr6	17610989	17611087	19.274	5.225	+	FAM8A1	ENSG00000137414.6	3' UTR
chr21	8435092	8435120	8.636	5.221	+	FP236383.3	ENSG00000280441.3	Distal intron (ncRNA)
chr3	119822182	119822214	8.636	5.221	-	GSK3B	ENSG00000082701.16	3' UTR
chr9	94459894	94459962	49.69	5.221	+	MFSD14B	ENSG00000148110.16	3' UTR
chr3	150544300	150544349	42.887	5.219	-	SERP1	ENSG00000120742.11	3' UTR
chr5	133955611	133955666	33.584	5.219	-	C5orf15	ENSG00000113583.8	3' UTR
chr5	32125955	32126012	44.531	5.218	-	GOLPH3	ENSG00000113384.14	3' UTR
chr5	149986990	149987064	29.352	5.217	+	SLC26A2	ENSG00000155850.8	3' UTR
chr10	119168040	119168066	30.648	5.216	-	PRDX3	ENSG00000165672.7	3' UTR
chr14	21352183	21352204	400	5.215	-	SUPT16H	ENSG00000092201.10	3' UTR
chr8	86559510	86559585	40.83	5.215	+	CPNE3	ENSG00000085719.13	3' UTR
chr13	95792886	95793012	23.21	5.215	+	DNAJC3	ENSG00000102580.15	3' UTR
chr9	108940316	108940374	8.602	5.214	+	ABITRAM	ENSG00000119328.12	3' UTR
chr6	125263113	125263184	16.338	5.214	+	TPD52L1	ENSG00000111907.21	3' UTR
chr7	94667363	94667422	9.491	5.214	+	PEG10	ENSG00000242265.5	3' UTR
chr20	36891209	36891301	12.243	5.214	-	SAMHD1	ENSG00000101347.10	3' UTR
chr1	40073835	40073893	46.998	5.213	-	PPT1	ENSG00000131238.18	3' UTR
chr4	127837428	127837517	12.137	5.213	+	HSPA4L	ENSG00000164070.12	3' UTR
chr11	46677161	46677245	19.535	5.212	-	ARHGAP1	ENSG00000175220.12	3' UTR
chr8	97725134	97725236	55.502	5.212	+	MTDH	ENSG00000147649.10	3' UTR
chr12	65964468	65964504	77.238	5.211	+	HMGA2	ENSG00000149948.14	3' UTR
chrX	107713587	107713717	54.988	5.211	-	TSC22D3	ENSG00000157514.16	3' UTR
chr2	96186361	96186428	400	5.209	-	STARD7	ENSG00000084090.13	3' UTR
chr10	5763610	5763679	13.929	5.207	+	TASOR2	ENSG00000108021.20	3' UTR
chr1	244708799	244708822	60.254	5.207	+	DESI2	ENSG00000121644.19	3' UTR
chr1	160289916	160289956	29.12	5.207	-	COPA	ENSG00000122218.16	3' UTR
chr4	78542314	78542373	8.962	5.207	+	FRAS1	ENSG00000138759.19	3' UTR
chr5	113022744	113022830	17.543	5.206	-	MCC	ENSG00000171444.18	3' UTR
chr2	112575870	112575985	18.105	5.206	+	POLR1B	ENSG00000125630.16	3' UTR
chr8	124486187	124486278	23.211	5.205	+	RNF139	ENSG00000170881.5	CDS
chr8	56963284	56963397	47.391	5.204	-	BPNT2	ENSG00000104331.9	3' UTR
chrX	21884017	21884071	16.217	5.203	+	MBTPS2	ENSG00000012174.12	3' UTR
chr11	119337222	119337259	20.583	5.203	+	RNF26	ENSG00000173456.5	3' UTR
chr1	76629328	76629399	8.636	5.202	+	ST6GALNAC3	ENSG00000184005.11	3' UTR
chr15	80754352	80754445	18.62	5.202	+	ABHD17C	ENSG00000136379.12	CDS
chr15	57953596	57953686	62.986	5.201	-	ALDH1A2	ENSG00000128918.15	3' UTR
chr17	4271215	4271264	12.243	5.201	-	UBE2G1	ENSG00000132388.12	3' UTR
chr7	107919772	107919813	21.071	5.199	+	DLD	ENSG00000091140.14	3' UTR
chr3	9893638	9893695	24.858	5.199	+	JAGN1	ENSG00000171135.15	3' UTR
chr16	58021214	58021276	14.679	5.197	+	USB1	ENSG00000103005.12	3' UTR
chr3	113659391	113659434	12.903	5.196	-	USF3	ENSG00000176542.10	CDS
chr11	34100189	34100243	56.437	5.195	+	CAPRIN1	ENSG00000135387.21	3' UTR
chr6	132296625	132296728	24.471	5.195	-	MOXD1	ENSG00000079931.15	3' UTR
chr5	78778321	78778422	15.79	5.193	-	ARSB	ENSG00000113273.17	3' UTR
chr3	126996821	126996851	17.79	5.193	+	PLXNA1	ENSG00000114554.11	Distal intron
chr14	31292422	31292499	8.602	5.193	-	HEATR5A	ENSG00000129493.15	3' UTR
chr6	36686780	36686840	9.194	5.193	+	CDKN1A	ENSG00000124762.14	3' UTR
chr1	183626842	183626909	39.482	5.192	-	ARPC5	ENSG00000162704.16	3' UTR
chr1	119913158	119913187	40.516	5.191	-	NOTCH2	ENSG00000134250.20	3' UTR
chr9	33111455	33111500	13.644	5.19	-	B4GALT1	ENSG00000086062.13	3' UTR
chr4	56460509	56460521	400	5.19	+	PAICS	ENSG00000128050.9	3' UTR
chr2	96186429	96186489	81.622	5.19	-	STARD7	ENSG00000084090.13	3' UTR
chr18	35990794	35990838	40.337	5.189	-	RPRD1A	ENSG00000141425.18	3' UTR
chr9	111934583	111934678	27.487	5.189	+	UGCG	ENSG00000148154.10	3' UTR
chr6	7882134	7882178	76.183	5.189	-	TXNDC5	ENSG00000239264.9	3' UTR
chr11	119303330	119303362	10.927	5.188	+	CBL	ENSG00000110395.7	3' UTR
chr1	168246215	168246218	12.243	5.188	+	SFT2D2	ENSG00000213064.10	3' UTR
chr6	7882182	7882254	400	5.187	-	TXNDC5	ENSG00000239264.9	3' UTR
chr18	59329296	59329313	21.407	5.187	-	LMAN1	ENSG00000074695.6	3' UTR
chr7	17793793	17793858	31.858	5.185	-	SNX13	ENSG00000071189.21	3' UTR
chr2	70986433	70986543	69.05	5.184	-	TEX261	ENSG00000144043.12	3' UTR
chr2	232857373	232857473	28.382	5.184	+	GIGYF2	ENSG00000204120.15	3' UTR
chr11	119662351	119662458	8.636	5.183	-	NECTIN1	ENSG00000110400.11	3' UTR
chr8	100705001	100705015	400	5.183	-	PABPC1	ENSG00000070756.16	CDS
chr1	168246283	168246298	14.887	5.182	+	SFT2D2	ENSG00000213064.10	3' UTR
chr7	10933571	10933627	42.089	5.182	-	NDUFA4	ENSG00000189043.10	3' UTR
chr8	17569392	17569507	20.43	5.18	+	SLC7A2	ENSG00000003989.18	3' UTR
chrX	110346613	110346696	17.597	5.18	-	AMMECR1	ENSG00000101935.10	Distal intron
chr1	150965819	150965866	400	5.18	-	CERS2	ENSG00000143418.20	3' UTR
chr5	154054526	154054611	38.371	5.18	+	MFAP3	ENSG00000037749.12	3' UTR
chr4	77035340	77035361	43.113	5.177	+	SEPTIN11	ENSG00000138758.11	3' UTR
chr5	111730708	111730752	28.856	5.177	-	NREP	ENSG00000134986.14	3' UTR
chr18	74253385	74253472	16.338	5.177	-	CYB5A	ENSG00000166347.19	3' UTR
chr12	49127785	49127822	400	5.175	-	TUBA1B	ENSG00000123416.15	3' UTR
chrX	140784111	140784126	72.903	5.174	+	LINC00632	ENSG00000203930.12	Noncoding exon
chr5	38479295	38479378	11.636	5.173	-	LIFR	ENSG00000113594.10	3' UTR
chr15	90501822	90501888	30.958	5.172	+	IQGAP1	ENSG00000140575.13	3' UTR
chr18	35142301	35142378	28.934	5.172	+	MAPRE2	ENSG00000166974.13	3' UTR
chr14	81475577	81475676	55.052	5.17	-	SEL1L	ENSG00000071537.14	3' UTR
chr6	32168772	32168834	30.037	5.17	-	AGPAT1	ENSG00000204310.13	3' UTR
chr19	45181414	45181466	8.307	5.17	+	BLOC1S3	ENSG00000189114.8	3' UTR
chr22	21761371	21761412	20.982	5.169	-	MAPK1	ENSG00000100030.15	3' UTR
chr2	43223806	43223837	35.235	5.169	-	ZFP36L2	ENSG00000152518.8	3' UTR
chr5	179730546	179730557	400	5.169	+	CANX	ENSG00000127022.15	3' UTR
chr3	124763071	124763145	15.55	5.167	-	ITGB5	ENSG00000082781.12	3' UTR
chrX	24540344	24540400	15.504	5.167	+	PDK3	ENSG00000067992.16	3' UTR
chr12	49127865	49127878	400	5.166	-	TUBA1B	ENSG00000123416.15	3' UTR
chr7	92606034	92606134	400	5.166	-	CDK6	ENSG00000105810.10	3' UTR
chr1	6634255	6634409	14.679	5.166	-	DNAJC11	ENSG00000007923.16	3' UTR
chr1	244708745	244708799	72.82	5.165	+	DESI2	ENSG00000121644.19	3' UTR
chr5	127552326	127552411	33.883	5.164	+	PRRC1	ENSG00000164244.21	3' UTR
chr3	17158878	17158956	15.165	5.163	-	TBC1D5	ENSG00000131374.14	3' UTR
chr8	100709185	100709201	400	5.161	-	PABPC1	ENSG00000070756.16	CDS
chr15	78498698	78498743	18.62	5.16	+	IREB2	ENSG00000136381.13	3' UTR
chr8	41931909	41932024	42.203	5.158	-	KAT6A	ENSG00000083168.11	3' UTR
chr5	154054679	154054705	25.786	5.157	+	MFAP3	ENSG00000037749.12	3' UTR
chr7	139045698	139045798	36.691	5.157	-	ZC3HAV1	ENSG00000105939.13	3' UTR
chr18	30991724	30991811	17.641	5.157	-	DSC3	ENSG00000134762.17	3' UTR
chr22	25729113	25729182	11.913	5.156	+	GRK3	ENSG00000100077.15	3' UTR
chr11	74254136	74254253	23.315	5.156	+	PPME1	ENSG00000214517.10	3' UTR
chr7	138917301	138917395	24.199	5.155	-	KIAA1549	ENSG00000122778.10	CDS
chr12	62644962	62645073	12.137	5.155	-	PPM1H	ENSG00000111110.12	3' UTR
chr18	5392875	5392962	34.573	5.153	-	EPB41L3	ENSG00000082397.17	3' UTR
chr9	96500536	96500671	16.989	5.153	-	CDC14B	ENSG00000081377.17	3' UTR
chr2	54668938	54669013	400	5.152	+	SPTBN1	ENSG00000115306.16	3' UTR
chr4	56502150	56502259	33.329	5.152	+	SRP72	ENSG00000174780.17	3' UTR
chr2	85320650	85320715	62.86	5.152	-	TGOLN2	ENSG00000152291.14	3' UTR
chr2	120219186	120219237	7.985	5.151	-	TMEM185B	ENSG00000226479.4	3' UTR
chr21	25881536	25881567	400	5.151	-	APP	ENSG00000142192.21	3' UTR
chr4	56460522	56460535	400	5.149	+	PAICS	ENSG00000128050.9	3' UTR
chr10	70883654	70883671	78.279	5.149	-	PCBD1	ENSG00000166228.9	3' UTR
chr22	20952479	20952494	17.774	5.148	+	CRKL	ENSG00000099942.13	3' UTR
chrX	135051083	135051113	31.633	5.147	-	RTL8A	ENSG00000203950.6	3' UTR
chr1	64692322	64692394	10.27	5.146	+	CACHD1	ENSG00000158966.16	3' UTR
chr18	26390137	26390247	37.041	5.142	+	TAF4B	ENSG00000141384.13	3' UTR
chr10	22330035	22330162	38.793	5.142	+	BMI1	ENSG00000168283.14	3' UTR
chr8	100709482	100709492	400	5.141	-	PABPC1	ENSG00000070756.16	CDS
chr11	86809021	86809097	37.934	5.141	+	PRSS23	ENSG00000150687.12	3' UTR
chr3	12900172	12900233	35.986	5.141	-	IQSEC1	ENSG00000144711.16	3' UTR
chr1	112671358	112671418	55.171	5.14	+	CAPZA1	ENSG00000116489.13	3' UTR
chr14	21352204	21352220	400	5.138	-	SUPT16H	ENSG00000092201.10	3' UTR
chrX	132626046	132626125	11.584	5.137	-	HS6ST2	ENSG00000171004.18	3' UTR
chr8	100709494	100709509	400	5.136	-	PABPC1	ENSG00000070756.16	CDS
chr13	49701444	49701611	61.385	5.136	-	KPNA3	ENSG00000102753.10	CDS
chr3	119822479	119822555	20.107	5.136	-	GSK3B	ENSG00000082701.16	3' UTR
chr15	89201410	89201521	29.344	5.136	+	ABHD2	ENSG00000140526.18	3' UTR
chr3	194454328	194454351	33.023	5.135	-	ATP13A3	ENSG00000133657.16	CDS
chr17	55393576	55393674	10.27	5.134	-	MMD	ENSG00000108960.9	3' UTR
chr10	70883584	70883654	400	5.134	-	PCBD1	ENSG00000166228.9	3' UTR
chr1	166853841	166853866	37.642	5.132	+	POGK	ENSG00000143157.12	3' UTR
chr18	36108567	36108614	27.977	5.131	-	SLC39A6	ENSG00000141424.13	3' UTR
chr16	90005072	90005146	14.683	5.13	-	DBNDD1	ENSG00000003249.14	3' UTR
chr8	43130207	43130234	80.02	5.13	+	POMK	ENSG00000185900.11	3' UTR
chr2	170966491	170966524	28.402	5.129	+	GORASP2	ENSG00000115806.13	3' UTR
chr1	225495250	225495278	30.449	5.128	-	ENAH	ENSG00000154380.17	3' UTR
chr8	43126107	43126144	43.482	5.128	+	POMK	ENSG00000185900.11	3' UTR
chr8	100709201	100709223	400	5.127	-	PABPC1	ENSG00000070756.16	CDS
chr6	7882259	7882327	400	5.127	-	TXNDC5	ENSG00000239264.9	3' UTR
chr11	18407515	18407594	400	5.127	+	LDHA	ENSG00000134333.14	3' UTR
chr2	170966583	170966688	30.204	5.127	+	GORASP2	ENSG00000115806.13	3' UTR
chr18	56602912	56602940	13.433	5.126	-	TXNL1	ENSG00000091164.13	3' UTR
chr3	105575185	105575242	18.499	5.125	+	ALCAM	ENSG00000170017.12	3' UTR
chr15	71782651	71782764	6.69	5.124	+	THSD4	ENSG00000187720.14	3' UTR
chr1	225489226	225489279	25.21	5.123	-	ENAH	ENSG00000154380.17	3' UTR
chr1	211573392	211573455	6.046	5.123	-	SLC30A1	ENSG00000170385.10	3' UTR
chr2	241352489	241352562	400	5.123	+	SEPTIN2	ENSG00000168385.18	3' UTR
chr4	56460193	56460251	400	5.122	+	PAICS	ENSG00000128050.9	3' UTR
chr13	110149782	110149889	15.935	5.122	-	COL4A1	ENSG00000187498.16	3' UTR
chr12	57058510	57058558	13.433	5.117	-	NEMP1	ENSG00000166881.10	3' UTR
chr3	113649373	113649405	7.422	5.117	-	USF3	ENSG00000176542.10	3' UTR
chr12	108784749	108784815	11.177	5.117	-	SSH1	ENSG00000084112.15	3' UTR
chr11	118601892	118601938	68.688	5.117	+	ARCN1	ENSG00000095139.14	3' UTR
chr11	46677249	46677374	18.721	5.116	-	ARHGAP1	ENSG00000175220.12	3' UTR
chr10	73375846	73375921	27.091	5.116	-	ANXA7	ENSG00000138279.16	3' UTR
chr6	119179288	119179377	38.385	5.115	-	MAN1A1	ENSG00000111885.7	3' UTR
chr15	89200614	89200675	13.233	5.114	+	ABHD2	ENSG00000140526.18	3' UTR
chr1	183143266	183143294	23.672	5.113	+	LAMC1	ENSG00000135862.6	3' UTR
chr2	25928403	25928455	7.985	5.112	-	KIF3C	ENSG00000084731.15	3' UTR
chr5	179730436	179730461	400	5.111	+	CANX	ENSG00000127022.15	3' UTR
chrX	118793702	118793803	51.711	5.109	+	IL13RA1	ENSG00000131724.11	3' UTR
chr12	49764034	49764066	400	5.109	+	TMBIM6	ENSG00000139644.13	3' UTR
chr5	140567478	140567523	21.486	5.108	+	SLC35A4	ENSG00000176087.15	CDS
chr12	51062191	51062332	21.486	5.108	-	CSRNP2	ENSG00000110925.7	3' UTR
chr14	52640800	52640890	400	5.108	-	ERO1A	ENSG00000197930.13	3' UTR
chr10	74119010	74119094	400	5.107	+	VCL	ENSG00000035403.18	3' UTR
chr16	69462739	69462779	38.48	5.107	+	CYB5B	ENSG00000103018.17	3' UTR
chr18	35990390	35990443	41.55	5.107	-	RPRD1A	ENSG00000141425.18	3' UTR
chr9	110171539	110171616	10.598	5.104	+	PALM2AKAP2	ENSG00000157654.19	3' UTR
chr4	31143448	31143481	7.66	5.104	+	PCDH7	ENSG00000169851.15	3' UTR
chr2	32154920	32154955	8.307	5.103	+	SPAST	ENSG00000021574.13	3' UTR
chr9	94459238	94459281	23.017	5.103	+	MFSD14B	ENSG00000148110.16	CDS
chr3	120394464	120394509	38.799	5.102	-	FSTL1	ENSG00000163430.12	3' UTR
chr19	48795107	48795272	21.486	5.101	-	BCAT2	ENSG00000105552.15	3' UTR
chr7	41962181	41962304	20.692	5.101	-	GLI3	ENSG00000106571.14	3' UTR
chr15	57953980	57954066	45.217	5.1	-	ALDH1A2	ENSG00000128918.15	3' UTR
chr1	81966517	81966573	18.277	5.1	+	ADGRL2	ENSG00000117114.20	CDS
chr6	41097802	41097924	20.753	5.1	+	NFYA	ENSG00000001167.14	3' UTR
chr11	119096713	119096794	68.535	5.099	-	DPAGT1	ENSG00000172269.19	3' UTR
chr12	54351465	54351509	35.762	5.099	+	COPZ1	ENSG00000111481.10	3' UTR
chr6	105081396	105081475	22.546	5.099	+	LIN28B	ENSG00000187772.8	3' UTR
chr3	49359183	49359199	400	5.098	-	RHOA	ENSG00000067560.12	3' UTR
chr1	119912957	119912992	33.281	5.098	-	NOTCH2	ENSG00000134250.20	3' UTR
chr3	48468120	48468197	57.109	5.098	-	SHISA5	ENSG00000164054.15	3' UTR
chr7	38230076	38230194	13.563	5.098	+	STARD3NL	ENSG00000010270.13	3' UTR
chr11	106008145	106008256	14.565	5.098	-	MSANTD4	ENSG00000170903.11	3' UTR
chr1	236550676	236550814	400	5.098	-	HEATR1	ENSG00000119285.11	3' UTR
chr10	80091921	80092038	12.652	5.098	+	TMEM254	ENSG00000133678.14	3' UTR
chr1	225495020	225495085	43.012	5.097	-	ENAH	ENSG00000154380.17	3' UTR
chr1	51787952	51787991	13.623	5.097	+	OSBPL9	ENSG00000117859.19	3' UTR
chr8	100709460	100709482	400	5.096	-	PABPC1	ENSG00000070756.16	CDS
chrX	140783612	140783652	400	5.095	+	LINC00632	ENSG00000203930.12	Noncoding exon
chr5	151663221	151663421	44.83	5.094	-	SPARC	ENSG00000113140.11	3' UTR
chr11	108472956	108473035	28.627	5.093	-	POGLUT3	ENSG00000178202.13	3' UTR
chr20	353938	354029	23.54	5.092	+	NRSN2	ENSG00000125841.13	3' UTR
chr9	121180373	121180468	26.461	5.092	-	RAB14	ENSG00000119396.11	3' UTR
chr21	8435120	8435151	7.985	5.091	+	FP236383.3	ENSG00000280441.3	Distal intron (ncRNA)
chr14	67651064	67651127	10.48	5.091	-	VTI1B	ENSG00000100568.11	3' UTR
chr12	65964505	65964519	400	5.09	+	HMGA2	ENSG00000149948.14	3' UTR
chr1	243124949	243124995	11.255	5.09	-	CEP170	ENSG00000143702.16	3' UTR
chr1	211573460	211573526	6.69	5.09	-	SLC30A1	ENSG00000170385.10	3' UTR
chr11	43855828	43855917	26.838	5.09	+	HSD17B12	ENSG00000149084.13	3' UTR
chr4	39973749	39973841	11.636	5.09	+	PABPC1P1	ENSG00000231707.4	Noncoding exon
chr5	38481460	38481547	12.573	5.09	-	LIFR	ENSG00000113594.10	3' UTR
chrX	40606481	40606615	33.809	5.089	+	ATP6AP2	ENSG00000182220.15	3' UTR
chr2	216675266	216675329	16.664	5.088	-	IGFBP5	ENSG00000115461.5	3' UTR
chrX	136211087	136211113	51.421	5.088	+	FHL1	ENSG00000022267.19	3' UTR
chr3	123491821	123491876	18.946	5.088	-	HACD2	ENSG00000206527.10	3' UTR
chr12	117144281	117144342	24.464	5.087	-	FBXO21	ENSG00000135108.15	3' UTR
chrX	119243712	119243766	83.885	5.086	+	PGRMC1	ENSG00000101856.10	3' UTR
chr18	35990564	35990642	55.089	5.086	-	RPRD1A	ENSG00000141425.18	3' UTR
chr8	100709458	100709460	400	5.085	-	PABPC1	ENSG00000070756.16	CDS
chr5	179730557	179730608	400	5.085	+	CANX	ENSG00000127022.15	3' UTR
chr1	155247867	155247896	17.436	5.085	-	FAM189B	ENSG00000160767.21	CDS
chr22	21762023	21762112	34.638	5.084	-	MAPK1	ENSG00000100030.15	3' UTR
chr14	89156733	89156846	10.679	5.084	-	FOXN3	ENSG00000053254.15	3' UTR
chr1	205790890	205790920	14.537	5.084	-	SLC41A1	ENSG00000133065.11	3' UTR
chr1	230838181	230838312	25.248	5.083	-	C1orf198	ENSG00000119280.17	3' UTR
chr1	162526887	162526975	30.848	5.083	+	UHMK1	ENSG00000152332.16	3' UTR
chr11	102396889	102396908	21.196	5.083	-	TMEM123	ENSG00000152558.15	3' UTR
chr10	22535119	22535183	22.79	5.083	-	PIP4K2A	ENSG00000150867.14	3' UTR
chr6	47232030	47232173	19.785	5.082	-	TNFRSF21	ENSG00000146072.6	3' UTR
chr1	214354589	214354636	20.118	5.082	-	PTPN14	ENSG00000152104.12	3' UTR
chr10	70202891	70202963	67.497	5.082	-	PPA1	ENSG00000180817.12	3' UTR
chr8	108217457	108217461	83.026	5.08	-	EIF3E	ENSG00000104408.10	CDS
chrX	24542861	24542923	13.894	5.08	+	PDK3	ENSG00000067992.16	3' UTR
chr8	65709269	65709283	19.141	5.079	+	MTFR1	ENSG00000066855.16	3' UTR
chr11	6614227	6614276	68.258	5.079	-	TPP1	ENSG00000166340.17	3' UTR
chr10	119167952	119168040	54.212	5.078	-	PRDX3	ENSG00000165672.7	3' UTR
chr15	41481060	41481108	20.891	5.078	+	RTF1	ENSG00000137815.14	3' UTR
chr15	61853248	61853324	9.385	5.078	-	VPS13C	ENSG00000129003.19	3' UTR
chrX	56732143	56732171	23.672	5.078	+	NBDY	ENSG00000204272.13	3' UTR
chr1	61460490	61460645	23.194	5.077	+	NFIA	ENSG00000162599.17	3' UTR
chr22	37851355	37851367	69.156	5.077	+	EIF3L	ENSG00000100129.18	CDS
chr20	4700650	4700734	41.054	5.076	+	PRNP	ENSG00000171867.17	3' UTR
chr4	108034548	108034640	31.99	5.076	+	HADH	ENSG00000138796.17	3' UTR
chr7	50592113	50592191	17.803	5.074	-	GRB10	ENSG00000106070.20	3' UTR
chrX	140783652	140783674	400	5.074	+	LINC00632	ENSG00000203930.12	Noncoding exon
chr1	228099090	228099147	400	5.074	+	ARF1	ENSG00000143761.16	3' UTR
chr17	41866932	41866998	58.47	5.074	-	ACLY	ENSG00000131473.17	3' UTR
chr14	73222727	73222800	12.859	5.074	+	PSEN1	ENSG00000080815.19	3' UTR
chr14	93228776	93228822	19.396	5.073	+	UBR7	ENSG00000012963.15	3' UTR
chr1	6224564	6224610	60.04	5.072	-	ICMT	ENSG00000116237.16	3' UTR
chr12	122059611	122059734	27.453	5.072	+	BCL7A	ENSG00000110987.9	3' UTR
chr5	55937386	55937435	25.023	5.071	-	IL6ST	ENSG00000134352.20	3' UTR
chr3	25597281	25597327	7.985	5.07	+	RARB	ENSG00000077092.19	3' UTR
chr8	29052963	29053061	9.087	5.07	+	HMBOX1	ENSG00000147421.18	3' UTR
chr5	119542207	119542245	42.203	5.07	+	HSD17B4	ENSG00000133835.17	3' UTR
chr8	86560440	86560468	32.271	5.07	+	CPNE3	ENSG00000085719.13	3' UTR
chr5	154057274	154057327	17.774	5.069	+	MFAP3	ENSG00000037749.12	Distal intron (ncRNA)
chrX	100629267	100629365	26.124	5.068	-	TSPAN6	ENSG00000000003.15	3' UTR
chr9	134360798	134360900	15.718	5.068	+	RXRA	ENSG00000186350.12	Distal intron
chr1	166853937	166853990	48.89	5.067	+	POGK	ENSG00000143157.12	3' UTR
chr2	135715633	135715669	28.672	5.067	+	R3HDM1	ENSG00000048991.16	CDS
chr17	44800690	44800707	36.61	5.067	-	GJC1	ENSG00000182963.11	3' UTR
chr7	30083329	30083564	53.18	5.066	+	PLEKHA8	ENSG00000106086.20	3' UTR
chr1	85320283	85320307	7.012	5.066	-	DDAH1	ENSG00000153904.21	3' UTR
chr6	30069942	30070003	10.273	5.066	+	PPP1R11	ENSG00000204619.8	3' UTR
chrX	38688407	38688542	23.818	5.064	+	TSPAN7	ENSG00000156298.13	3' UTR
chr12	120498266	120498290	56.534	5.063	+	DYNLL1	ENSG00000088986.11	3' UTR
chr3	120394785	120394838	38.449	5.063	-	FSTL1	ENSG00000163430.12	3' UTR
chr12	110350270	110350352	55.566	5.062	+	ATP2A2	ENSG00000174437.17	CDS
chr12	69601452	69601518	38.711	5.062	+	CCT2	ENSG00000166226.13	3' UTR
chr1	119913651	119913660	27.499	5.061	-	NOTCH2	ENSG00000134250.20	3' UTR
chrX	135021300	135021334	11.255	5.061	-	RTL8B	ENSG00000212747.5	3' UTR
chr4	76161093	76161185	78.732	5.059	-	SCARB2	ENSG00000138760.10	3' UTR
chr6	166409950	166410133	10.48	5.058	-	RPS6KA2	ENSG00000071242.12	3' UTR
chr7	66987788	66987852	16.494	5.058	-	SBDS	ENSG00000126524.10	3' UTR
chr7	8086604	8086726	18.946	5.058	+	GLCCI1	ENSG00000106415.13	3' UTR
chr1	95193153	95193225	22.369	5.057	+	TLCD4	ENSG00000152078.10	3' UTR
chrX	136210376	136210435	400	5.057	+	FHL1	ENSG00000022267.19	3' UTR
chr5	151267690	151267788	25.441	5.056	+	GM2A	ENSG00000196743.9	3' UTR
chr12	49127878	49127913	400	5.056	-	TUBA1B	ENSG00000123416.15	3' UTR
chr11	108474245	108474282	13.417	5.056	-	POGLUT3	ENSG00000178202.13	3' UTR
chr3	183270297	183270415	8.012	5.056	+	B3GNT5	ENSG00000176597.12	CDS
chr3	120395819	120395841	20.131	5.056	-	FSTL1	ENSG00000163430.12	3' UTR
chr12	26070500	26070591	10.927	5.056	+	RASSF8	ENSG00000123094.15	3' UTR
chr12	116713816	116713889	15.04	5.054	-	C12orf49	ENSG00000111412.6	3' UTR
chr19	16133538	16133557	38.636	5.054	+	RAB8A	ENSG00000167461.12	3' UTR
chr11	108472803	108472898	54.751	5.054	-	POGLUT3	ENSG00000178202.13	3' UTR
chr5	140568845	140568856	16.338	5.053	+	SLC35A4	ENSG00000176087.15	3' UTR
chr11	32932033	32932087	62.505	5.053	+	QSER1	ENSG00000060749.16	CDS
chr9	109378696	109378737	7.422	5.053	-	PTPN3	ENSG00000070159.14	3' UTR
chr11	124636314	124636371	13.563	5.052	-	SIAE	ENSG00000110013.13	3' UTR
chr8	98041738	98041788	72.068	5.051	-	RPL30	ENSG00000156482.11	3' UTR
chr12	53041153	53041228	34.333	5.05	+	EIF4B	ENSG00000063046.18	3' UTR
chr22	21763654	21763675	21.196	5.05	-	MAPK1	ENSG00000100030.15	3' UTR
chr4	78541952	78542052	22.688	5.05	+	FRAS1	ENSG00000138759.19	3' UTR
chr7	873723	873752	44.784	5.049	+	SUN1	ENSG00000164828.18	3' UTR
chr5	115613722	115613850	60.161	5.049	-	TMED7	ENSG00000134970.14	3' UTR
chr4	38700526	38700595	21.017	5.046	+	KLF3	ENSG00000109787.13	3' UTR
chr6	26546680	26546699	33.065	5.044	+	HMGN4	ENSG00000182952.5	3' UTR
chrX	65741426	65741525	37.429	5.044	+	MSN	ENSG00000147065.17	3' UTR
chrX	119244408	119244425	28.89	5.043	+	PGRMC1	ENSG00000101856.10	3' UTR
chr11	125958161	125958239	12.859	5.043	-	CDON	ENSG00000064309.14	3' UTR
chr10	5638942	5639057	7.66	5.043	-	ASB13	ENSG00000196372.13	3' UTR
chr8	105801489	105801678	16.305	5.043	+	ZFPM2	ENSG00000169946.14	CDS
chr8	100709158	100709185	400	5.042	-	PABPC1	ENSG00000070756.16	CDS
chr16	3142461	3142578	15.229	5.042	+	ZNF213	ENSG00000085644.14	3' UTR
chr13	95021602	95021669	13.335	5.041	-	ABCC4	ENSG00000125257.16	CDS
chr9	78329282	78329307	66.994	5.041	+	PSAT1	ENSG00000135069.14	3' UTR
chr16	23573106	23573116	10.977	5.04	+	UBFD1	ENSG00000103353.16	3' UTR
chr12	46188313	46188336	85.962	5.04	-	SLC38A1	ENSG00000111371.16	3' UTR
chr11	35231675	35231734	36.064	5.038	+	CD44	ENSG00000026508.20	3' UTR
chr8	43130187	43130207	51.514	5.037	+	POMK	ENSG00000185900.11	3' UTR
chr11	118524789	118524811	17.038	5.036	+	KMT2A	ENSG00000118058.23	3' UTR
chr9	34087326	34087428	18.957	5.036	-	DCAF12	ENSG00000198876.13	3' UTR
chr7	155308503	155308521	32.457	5.036	+	INSIG1	ENSG00000186480.13	3' UTR
chrX	154778698	154778791	10.598	5.036	-	MPP1	ENSG00000130830.15	3' UTR
chr13	110150215	110150318	25.802	5.035	-	COL4A1	ENSG00000187498.16	3' UTR
chr1	114707384	114707469	53.518	5.035	-	NRAS	ENSG00000213281.5	3' UTR
chr1	225495129	225495201	62.253	5.034	-	ENAH	ENSG00000154380.17	3' UTR
chr6	85494637	85494710	400	5.034	+	NT5E	ENSG00000135318.12	3' UTR
chr7	30083608	30083761	27.413	5.034	+	PLEKHA8	ENSG00000106086.20	3' UTR
chr14	96566367	96566390	400	5.034	+	PAPOLA	ENSG00000090060.18	3' UTR
chr15	77485206	77485281	45.441	5.034	+	HMG20A	ENSG00000140382.15	3' UTR
chr8	140515367	140515405	34.359	5.033	+	CHRAC1	ENSG00000104472.10	3' UTR
chr2	70277501	70277589	23.315	5.032	+	PCYOX1	ENSG00000116005.12	3' UTR
chr20	24963429	24963544	41.831	5.031	-	APMAP	ENSG00000101474.12	3' UTR
chr11	125583820	125583875	32.765	5.03	+	EI24	ENSG00000149547.15	3' UTR
chr11	113277526	113277578	8.307	5.03	+	NCAM1	ENSG00000149294.16	3' UTR
chr1	115691883	115691958	10.27	5.029	+	VANGL1	ENSG00000173218.15	3' UTR
chr7	117221921	117222019	10.927	5.027	+	ST7	ENSG00000004866.21	CDS
chr4	140863393	140863477	12.935	5.027	-	RNF150	ENSG00000170153.11	3' UTR
chr16	18792757	18792822	71.638	5.026	-	ARL6IP1	ENSG00000170540.15	3' UTR
chr12	65965665	65965701	39.042	5.026	+	HMGA2	ENSG00000149948.14	3' UTR
chr4	98471619	98471658	6.046	5.024	-	TSPAN5	ENSG00000168785.8	3' UTR
chr19	11324309	11324386	10.48	5.024	-	RAB3D	ENSG00000105514.8	3' UTR
chr21	17792817	17792920	9.904	5.023	-	C21orf91	ENSG00000154642.11	3' UTR
chr21	8397838	8397866	5.667	5.022	+	FP236383.3	ENSG00000280441.3	Distal intron (ncRNA)
chr15	73951835	73951982	12.089	5.022	+	LOXL1	ENSG00000129038.16	CDS
chr16	69119451	69119500	9.617	5.022	-	DERPC	ENSG00000286140.1	CDS
chr4	75644948	75644976	25.698	5.022	-	G3BP2	ENSG00000138757.14	3' UTR
chr12	12913400	12913461	58.341	5.022	+	GPRC5A	ENSG00000013588.9	3' UTR
chr14	75134490	75134551	73.197	5.021	-	TMED10	ENSG00000170348.9	3' UTR
chr14	69460806	69460841	17.874	5.019	+	SLC39A9	ENSG00000029364.12	3' UTR
chr9	121339378	121339412	11.346	5.019	-	STOM	ENSG00000148175.13	3' UTR
chr16	85452492	85452583	12.903	5.018	+	GSE1	ENSG00000131149.19	Distal intron
chr14	49782823	49783007	12.626	5.018	+	KLHDC2	ENSG00000165516.11	CDS
chr5	36686755	36686840	8.187	5.017	+	SLC1A3	ENSG00000079215.14	3' UTR
chr6	34245909	34245973	400	5.016	+	HMGA1	ENSG00000137309.20	3' UTR
chr17	30466255	30466330	70.801	5.016	+	CPD	ENSG00000108582.12	CDS
chr12	54351509	54351559	31.183	5.016	+	COPZ1	ENSG00000111481.10	3' UTR
chr2	241352475	241352489	400	5.016	+	SEPTIN2	ENSG00000168385.18	3' UTR
chr3	149027338	149027565	28.116	5.016	+	GYG1	ENSG00000163754.18	3' UTR
chr5	163491817	163491904	22.024	5.015	+	HMMR	ENSG00000072571.20	3' UTR
chr14	96566390	96566419	85.351	5.015	+	PAPOLA	ENSG00000090060.18	3' UTR
chr6	36687258	36687302	12.704	5.013	+	CDKN1A	ENSG00000124762.14	3' UTR
chrX	112775857	112775887	400	5.012	-	AMOT	ENSG00000126016.15	3' UTR
chr1	38863854	38864014	26.149	5.012	-	MYCBP	ENSG00000214114.9	3' UTR
chr5	163443720	163443799	400	5.011	+	CCNG1	ENSG00000113328.19	3' UTR
chr10	89213978	89214010	21.646	5.011	-	LIPA	ENSG00000107798.18	3' UTR
chr10	100361060	100361070	400	5.01	+	SCD	ENSG00000099194.6	3' UTR
chr12	46188340	46188372	66.228	5.01	-	SLC38A1	ENSG00000111371.16	3' UTR
chr12	54232465	54232509	32.14	5.01	-	CBX5	ENSG00000094916.16	3' UTR
chr5	160401846	160401977	17.148	5.01	-	SLU7	ENSG00000164609.10	3' UTR
chr16	31091030	31091111	39.524	5.009	-	VKORC1	ENSG00000167397.15	3' UTR
chr5	79326873	79326942	8.788	5.008	+	JMY	ENSG00000152409.9	3' UTR
chr11	27368015	27368059	7.717	5.007	-	LGR4	ENSG00000205213.14	CDS
chr1	39004210	39004237	38.54	5.007	+	AKIRIN1	ENSG00000174574.16	3' UTR
chr16	87412188	87412298	31.105	5.007	-	ZCCHC14	ENSG00000140948.13	CDS
chr1	150965866	150965898	400	5.007	-	CERS2	ENSG00000143418.20	3' UTR
chr5	149986858	149986929	20.463	5.006	+	SLC26A2	ENSG00000155850.8	3' UTR
chr4	78542586	78542651	7.422	5.006	+	FRAS1	ENSG00000138759.19	3' UTR
chr7	108148949	108149047	10.48	5.006	-	NRCAM	ENSG00000091129.21	3' UTR
chr12	57820815	57820903	20.911	5.006	-	CTDSP2	ENSG00000175215.11	3' UTR
chr1	2307076	2307102	13.695	5.006	+	SKI	ENSG00000157933.10	3' UTR
chr1	6223820	6223908	42.069	5.006	-	ICMT	ENSG00000116237.16	3' UTR
chr1	149904643	149904754	9.904	5.006	-	SV2A	ENSG00000159164.10	3' UTR
chr17	41691026	41691079	43.632	5.006	+	EIF1	ENSG00000173812.11	3' UTR
chr7	137878763	137878808	23.666	5.005	-	CREB3L2	ENSG00000182158.15	3' UTR
chr10	11461540	11461665	14.255	5.005	-	USP6NL	ENSG00000148429.14	3' UTR
chr10	73779944	73780048	10.382	5.003	+	FUT11	ENSG00000196968.11	Noncoding exon
chr7	114690680	114690789	11.057	5.003	+	FOXP2	ENSG00000128573.26	3' UTR
chr12	49127823	49127846	400	5.003	-	TUBA1B	ENSG00000123416.15	3' UTR
chrX	74532510	74532570	10.273	5.003	+	SLC16A2	ENSG00000147100.11	3' UTR
chr22	46361935	46362027	19.86	5.002	-	CELSR1	ENSG00000075275.18	3' UTR
chrX	112776174	112776187	88.142	5.002	-	AMOT	ENSG00000126016.15	3' UTR
chr14	81475549	81475577	24.502	5.002	-	SEL1L	ENSG00000071537.14	3' UTR
chr14	22771681	22771715	23.017	5.002	+	OXA1L	ENSG00000155463.14	3' UTR
chr6	150061664	150061754	26.599	5.001	-	ULBP3	ENSG00000131019.11	3' UTR
chr12	4301144	4301220	36.919	5.001	+	CCND2	ENSG00000118971.9	3' UTR
chr1	173488224	173488255	23.424	5.001	+	PRDX6	ENSG00000117592.9	3' UTR
chrX	153351095	153351201	27.082	5	+	ZNF275	ENSG00000063587.15	3' UTR
chr12	4304510	4304553	17.857	4.999	+	CCND2	ENSG00000118971.9	3' UTR
chr15	57953520	57953596	30.142	4.999	-	ALDH1A2	ENSG00000128918.15	3' UTR
chr9	19050908	19050936	7.66	4.999	+	RRAGA	ENSG00000155876.6	3' UTR
chr11	77886574	77886654	6.835	4.999	+	AAMDC	ENSG00000087884.14	Distal intron
chr2	10054490	10054557	7.66	4.999	+	KLF11	ENSG00000172059.11	3' UTR
chr1	28200586	28200701	42.703	4.999	-	DNAJC8	ENSG00000126698.11	3' UTR
chr6	30725214	30725245	59.679	4.998	+	TUBB	ENSG00000196230.13	3' UTR
chr18	59329457	59329533	400	4.997	-	LMAN1	ENSG00000074695.6	3' UTR
chr6	89367633	89367719	9.682	4.996	-	RRAGD	ENSG00000025039.15	3' UTR
chr2	26137359	26137391	15.229	4.996	+	RAB10	ENSG00000084733.11	3' UTR
chr1	151759663	151759731	26.825	4.995	-	MRPL9	ENSG00000143436.11	3' UTR
chr1	150965717	150965753	35.348	4.995	-	CERS2	ENSG00000143418.20	3' UTR
chr1	28200701	28200748	23.017	4.995	-	DNAJC8	ENSG00000126698.11	3' UTR
chr1	201969998	201970102	37.815	4.994	+	TIMM17A	ENSG00000134375.11	3' UTR
chr6	24706040	24706074	32.007	4.994	-	C6orf62	ENSG00000112308.13	3' UTR
chr12	12330417	12330489	9.557	4.994	-	MANSC1	ENSG00000111261.14	CDS
chr3	194459484	194459511	19.031	4.994	-	ATP13A3	ENSG00000133657.16	CDS
chrX	112775814	112775857	83.627	4.993	-	AMOT	ENSG00000126016.15	3' UTR
chr1	160276971	160276994	9.943	4.993	-	PEX19	ENSG00000162735.19	3' UTR
chr1	94518319	94518431	33.514	4.993	+	ABCD3	ENSG00000117528.14	3' UTR
chr1	150965566	150965607	36.382	4.992	-	CERS2	ENSG00000143418.20	3' UTR
chr1	154207064	154207171	400	4.992	-	C1orf43	ENSG00000143612.21	3' UTR
chr7	107919485	107919568	43.358	4.991	+	DLD	ENSG00000091140.14	3' UTR
chr11	34099944	34099964	54.865	4.991	+	CAPRIN1	ENSG00000135387.21	3' UTR
chr22	21763052	21763088	24.663	4.989	-	MAPK1	ENSG00000100030.15	3' UTR
chr5	53883997	53884093	11.177	4.989	-	ARL15	ENSG00000185305.11	3' UTR
chr7	99891422	99891588	19.61	4.989	-	TRIM4	ENSG00000146833.15	3' UTR
chrX	119471209	119471276	61.694	4.989	+	SLC25A5	ENSG00000005022.6	3' UTR
chr1	85320059	85320100	9.617	4.988	-	DDAH1	ENSG00000153904.21	3' UTR
chr10	100189024	100189077	17.537	4.988	-	CHUK	ENSG00000213341.11	3' UTR
chr7	137878684	137878763	23.562	4.987	-	CREB3L2	ENSG00000182158.15	3' UTR
chr2	168774588	168774659	15.743	4.986	+	CERS6	ENSG00000172292.15	3' UTR
chr1	81991696	81991776	22.688	4.986	+	ADGRL2	ENSG00000117114.20	3' UTR
chr21	36072992	36073058	18.946	4.986	+	CBR1	ENSG00000159228.13	3' UTR
chr2	46902668	46902707	12.137	4.986	-	MCFD2	ENSG00000180398.13	3' UTR
chr9	130137920	130137984	12.085	4.985	+	GPR107	ENSG00000148358.19	3' UTR
chr16	13948970	13949060	9.044	4.984	+	ERCC4	ENSG00000175595.15	3' UTR
chrX	139726450	139726495	18.668	4.984	-	ATP11C	ENSG00000101974.14	3' UTR
chr7	158733303	158733422	34.686	4.983	-	ESYT2	ENSG00000117868.17	3' UTR
chr13	76882422	76882453	12.652	4.982	-	KCTD12	ENSG00000178695.6	3' UTR
chr9	132689994	132690096	13.335	4.982	+	GTF3C4	ENSG00000125484.12	3' UTR
chr13	113322560	113322650	67.636	4.982	+	LAMP1	ENSG00000185896.11	3' UTR
chr18	31547028	31547104	400	4.982	+	DSG2	ENSG00000046604.13	3' UTR
chr1	235976784	235976897	400	4.982	-	NID1	ENSG00000116962.15	3' UTR
chr5	115615878	115615948	60.28	4.981	-	TMED7	ENSG00000134970.14	3' UTR
chr11	119096663	119096690	35.865	4.981	-	DPAGT1	ENSG00000172269.19	3' UTR
chr14	22564988	22565075	46.742	4.98	-	DAD1	ENSG00000129562.11	3' UTR
chr12	108784694	108784749	15.689	4.98	-	SSH1	ENSG00000084112.15	3' UTR
chr3	105574562	105574641	23.866	4.98	+	ALCAM	ENSG00000170017.12	3' UTR
chr17	742679	742741	9.682	4.98	+	TLCD3A	ENSG00000167695.15	3' UTR
chr10	121478414	121478616	25.943	4.979	-	FGFR2	ENSG00000066468.23	3' UTR
chr16	58707916	58707947	50.907	4.979	-	GOT2	ENSG00000125166.13	3' UTR
chr8	11844242	11844300	20.463	4.979	-	CTSB	ENSG00000164733.21	3' UTR
chr8	97725082	97725102	27.105	4.978	+	MTDH	ENSG00000147649.10	3' UTR
chr3	47586670	47586717	40.284	4.977	-	SMARCC1	ENSG00000173473.11	3' UTR
chr12	110719849	110719903	46.168	4.977	-	PPP1CC	ENSG00000186298.12	3' UTR
chr11	27380288	27380340	9.939	4.976	-	LGR4	ENSG00000205213.14	CDS
chr12	68659415	68659539	60.777	4.975	+	RAP1B	ENSG00000127314.18	3' UTR
chr18	36108638	36108659	16.652	4.975	-	SLC39A6	ENSG00000141424.13	3' UTR
chr11	95836196	95836252	13.233	4.974	-	MTMR2	ENSG00000087053.20	CDS
chr1	77091770	77091843	26.269	4.973	-	PIGK	ENSG00000142892.15	3' UTR
chr1	244708199	244708221	40.037	4.973	+	DESI2	ENSG00000121644.19	3' UTR
chr8	41509734	41509800	40.34	4.973	+	GOLGA7	ENSG00000147533.17	3' UTR
chr8	58581986	58582043	18.178	4.973	+	SDCBP	ENSG00000137575.12	3' UTR
chr4	37611510	37611571	10.566	4.971	-	RELL1	ENSG00000181826.10	3' UTR
chr19	3976400	3976410	400	4.971	-	EEF2	ENSG00000167658.16	3' UTR
chr1	89715971	89716087	30.88	4.97	+	LRRC8C	ENSG00000171488.15	3' UTR
chr10	50306702	50306777	12.78	4.97	-	SGMS1	ENSG00000198964.14	3' UTR
chr2	203427783	203427861	20.812	4.97	+	ABI2	ENSG00000138443.17	3' UTR
chr15	77484996	77485053	25.183	4.969	+	HMG20A	ENSG00000140382.15	3' UTR
chr8	43126067	43126107	31.349	4.969	+	POMK	ENSG00000185900.11	3' UTR
chrX	118794368	118794432	22.193	4.968	+	IL13RA1	ENSG00000131724.11	3' UTR
chr12	12913544	12913595	38.466	4.968	+	GPRC5A	ENSG00000013588.9	3' UTR
chr1	236179943	236179999	10.768	4.967	+	GPR137B	ENSG00000077585.14	CDS
chr1	112670500	112670542	47.908	4.967	+	CAPZA1	ENSG00000116489.13	3' UTR
chr11	18407382	18407457	400	4.966	+	LDHA	ENSG00000134333.14	3' UTR
chr17	65013653	65013706	22.746	4.966	-	GNA13	ENSG00000120063.10	3' UTR
chr14	24439978	24440012	13.946	4.965	-	SDR39U1	ENSG00000100445.17	3' UTR
chr1	119913756	119913826	53.253	4.965	-	NOTCH2	ENSG00000134250.20	3' UTR
chr19	6441018	6441104	31.183	4.964	-	SLC25A23	ENSG00000125648.15	3' UTR
chr22	46241744	46241818	6.25	4.964	+	PPARA	ENSG00000186951.16	3' UTR
chr3	14143377	14143499	60.934	4.964	+	TMEM43	ENSG00000170876.8	3' UTR
chr6	119177417	119177469	21.239	4.962	-	MAN1A1	ENSG00000111885.7	3' UTR
chr8	86560412	86560440	34.056	4.962	+	CPNE3	ENSG00000085719.13	3' UTR
chr4	128270428	128270502	35.116	4.961	-	PGRMC2	ENSG00000164040.18	3' UTR
chr6	7882108	7882134	39.408	4.961	-	TXNDC5	ENSG00000239264.9	3' UTR
chr7	1892597	1892681	9.328	4.961	-	MAD1L1	ENSG00000002822.15	Distal intron
chr4	20620393	20620406	14.393	4.96	+	SLIT2	ENSG00000145147.20	CDS
chr18	35991470	35991514	46.178	4.96	-	RPRD1A	ENSG00000141425.18	3' UTR
chr1	244706030	244706076	41.543	4.96	+	DESI2	ENSG00000121644.19	3' UTR
chr3	32481815	32481887	32.84	4.959	-	CMTM6	ENSG00000091317.8	3' UTR
chr1	228099147	228099182	64.605	4.959	+	ARF1	ENSG00000143761.16	3' UTR
chr6	7586145	7586177	26.213	4.958	+	DSP	ENSG00000096696.14	3' UTR
chr7	143307189	143307245	21.201	4.958	+	CASP2	ENSG00000106144.20	3' UTR
chr12	4302041	4302075	46.106	4.958	+	CCND2	ENSG00000118971.9	3' UTR
chr20	32195631	32195674	22.696	4.957	-	PLAGL2	ENSG00000126003.7	3' UTR
chr5	82274796	82274883	28.35	4.957	-	RPS23	ENSG00000186468.13	3' UTR
chr2	24741955	24742006	7.422	4.957	+	NCOA1	ENSG00000084676.15	CDS
chr9	104759318	104759397	18.829	4.957	+	NIPSNAP3A	ENSG00000136783.10	CDS
chr20	62389051	62389141	14.547	4.957	-	CABLES2	ENSG00000149679.11	3' UTR
chr6	36489093	36489161	28.856	4.957	+	KCTD20	ENSG00000112078.14	3' UTR
chr2	176095405	176095521	27.858	4.956	+	HOXD13	ENSG00000128714.6	3' UTR
chr15	73714069	73714110	20.256	4.955	+	CD276	ENSG00000103855.18	3' UTR
chr7	108149443	108149512	6.69	4.955	-	NRCAM	ENSG00000091129.21	3' UTR
chr1	233384419	233384464	11.138	4.955	+	MAP3K21	ENSG00000143674.11	3' UTR
chrX	34629382	34629451	7.66	4.953	-	TMEM47	ENSG00000147027.4	3' UTR
chr5	151663055	151663093	13.747	4.953	-	SPARC	ENSG00000113140.11	3' UTR
chr3	48747560	48747615	36.123	4.953	-	PRKAR2A	ENSG00000114302.16	3' UTR
chr12	63822657	63822686	60.553	4.953	+	PABPC1P4	ENSG00000255642.1	Noncoding exon
chr12	63822643	63822657	60.553	4.953	+	PABPC1P4	ENSG00000255642.1	Noncoding exon
chrX	13772961	13773107	11.715	4.953	-	GPM6B	ENSG00000046653.15	CDS
chr22	21763088	21763161	400	4.952	-	MAPK1	ENSG00000100030.15	3' UTR
chr11	60850743	60850816	62.425	4.952	+	CCDC86	ENSG00000110104.13	3' UTR
chr13	110512317	110512437	35.035	4.952	+	COL4A2	ENSG00000134871.19	3' UTR
chr17	12143119	12143232	22.217	4.952	+	MAP2K4	ENSG00000065559.15	3' UTR
chr17	7710805	7710894	10.192	4.952	+	EFNB3	ENSG00000108947.5	3' UTR
chr3	49359152	49359183	400	4.95	-	RHOA	ENSG00000067560.12	3' UTR
chr12	51243183	51243284	36.505	4.95	+	DAZAP2	ENSG00000183283.16	3' UTR
chr15	64740262	64740298	16.599	4.95	-	RBPMS2	ENSG00000166831.9	3' UTR
chr11	10779428	10779507	18.411	4.949	+	CTR9	ENSG00000198730.9	3' UTR
chr2	86777534	86777590	25.627	4.949	+	RMND5A	ENSG00000153561.13	3' UTR
chr4	56460536	56460556	400	4.948	+	PAICS	ENSG00000128050.9	3' UTR
chr17	76563428	76563474	48.67	4.948	+	SNHG16	ENSG00000163597.15	Noncoding exon
chr1	40072373	40072432	35.235	4.947	+	CAP1	ENSG00000131236.17	3' UTR
chr9	34635491	34635556	400	4.947	-	SIGMAR1	ENSG00000147955.17	3' UTR
chr1	180112017	180112091	16.989	4.947	+	CEP350	ENSG00000135837.16	3' UTR
chrX	119471111	119471130	39.524	4.947	+	SLC25A5	ENSG00000005022.6	3' UTR
chr1	205790443	205790480	26.177	4.947	-	SLC41A1	ENSG00000133065.11	3' UTR
chr3	185629897	185629964	14.007	4.947	+	SENP2	ENSG00000163904.13	3' UTR
chr7	107919669	107919772	22.954	4.946	+	DLD	ENSG00000091140.14	3' UTR
chr5	109867731	109867842	26.236	4.946	+	MAN2A1	ENSG00000112893.9	Noncoding exon
chr5	32125844	32125880	27.05	4.946	-	GOLPH3	ENSG00000113384.14	3' UTR
chr21	44806078	44806185	31.349	4.944	-	SUMO3	ENSG00000184900.16	3' UTR
chr1	117527673	117527772	19.785	4.944	+	MAN1A2	ENSG00000198162.12	3' UTR
chr2	96186289	96186361	400	4.944	-	STARD7	ENSG00000084090.13	3' UTR
chr18	35142766	35142852	19.535	4.944	+	MAPRE2	ENSG00000166974.13	3' UTR
chr2	46902929	46903040	26.446	4.943	-	MCFD2	ENSG00000180398.13	3' UTR
chr3	113810947	113810991	17.186	4.943	+	ATP6V1A	ENSG00000114573.10	3' UTR
chr15	98961438	98961462	25.473	4.942	+	IGF1R	ENSG00000140443.15	3' UTR
chr11	60850864	60850878	31.358	4.941	+	CCDC86	ENSG00000110104.13	3' UTR
chr9	88477635	88477681	16.257	4.94	+	SPIN1	ENSG00000106723.17	3' UTR
chr5	78778938	78779024	10.676	4.94	-	ARSB	ENSG00000113273.17	3' UTR
chr6	149972955	149973109	14.537	4.939	+	ULBP1	ENSG00000111981.5	3' UTR
chr21	31118654	31118753	31.493	4.937	-	TIAM1	ENSG00000156299.13	CDS
chr11	77616558	77616582	400	4.937	-	CLNS1A	ENSG00000074201.9	3' UTR
chr11	125957968	125958080	17.967	4.936	-	CDON	ENSG00000064309.14	3' UTR
chr1	67702950	67702977	28.632	4.936	-	GNG12	ENSG00000172380.6	3' UTR
chr13	49661003	49661047	12.887	4.936	-	EBPL	ENSG00000123179.14	CDS
chr3	119822736	119822806	18.946	4.934	-	GSK3B	ENSG00000082701.16	3' UTR
chr4	54738630	54738806	17.641	4.934	+	KIT	ENSG00000157404.16	3' UTR
chr22	28795156	28795207	33.514	4.933	-	XBP1	ENSG00000100219.16	CDS
chr6	24706000	24706040	33.809	4.933	-	C6orf62	ENSG00000112308.13	3' UTR
chrX	112775229	112775277	68.019	4.933	-	AMOT	ENSG00000126016.15	3' UTR
chr11	74254327	74254368	16.892	4.932	+	PPME1	ENSG00000214517.10	3' UTR
chr13	39013745	39013802	52.69	4.932	-	PROSER1	ENSG00000120685.20	CDS
chr13	73691368	73691417	14.255	4.931	-	KLF12	ENSG00000118922.17	3' UTR
chr15	98958722	98958806	48.308	4.93	+	IGF1R	ENSG00000140443.15	3' UTR
chr3	120394997	120395111	400	4.93	-	FSTL1	ENSG00000163430.12	3' UTR
chr22	28794894	28794910	14.547	4.93	-	XBP1	ENSG00000100219.16	3' UTR
chr5	179729776	179729814	400	4.929	+	CANX	ENSG00000127022.15	3' UTR
chr2	195737311	195737349	34.315	4.929	+	SLC39A10	ENSG00000196950.14	3' UTR
chr14	90043218	90043305	8.636	4.928	+	TDP1	ENSG00000042088.14	3' UTR
chr4	76158776	76158819	27.809	4.928	-	SCARB2	ENSG00000138760.10	3' UTR
chr11	118601938	118602039	400	4.928	+	ARCN1	ENSG00000095139.14	3' UTR
chr9	104759508	104759619	28.259	4.927	+	NIPSNAP3A	ENSG00000136783.10	3' UTR
chr1	34981611	34981705	16.012	4.927	-	TMEM35B	ENSG00000243749.1	3' UTR
chr7	30633903	30634006	400	4.926	+	GARS1	ENSG00000106105.15	3' UTR
chr17	72557121	72557250	8.962	4.925	-	LINC00511	ENSG00000227036.8	Distal intron (ncRNA)
chr10	62094025	62094125	6.542	4.925	+	ARID5B	ENSG00000150347.16	3' UTR
chr5	109867649	109867724	20.572	4.925	+	MAN2A1	ENSG00000112893.9	Noncoding exon
chr5	71658280	71658343	45.133	4.925	+	MCCC2	ENSG00000131844.16	3' UTR
chr15	63267513	63267572	6.542	4.925	+	RAB8B	ENSG00000166128.13	3' UTR
chr16	90004900	90004974	23.012	4.924	-	DBNDD1	ENSG00000003249.14	3' UTR
chrX	140784420	140784437	74.125	4.924	+	LINC00632	ENSG00000203930.12	Noncoding exon
chr1	155247818	155247867	29.111	4.924	-	FAM189B	ENSG00000160767.21	CDS
chr1	244705796	244705811	22.983	4.923	+	DESI2	ENSG00000121644.19	3' UTR
chr17	7861732	7861820	21.601	4.923	+	CYB5D1	ENSG00000182224.12	3' UTR
chr8	71197748	71197846	9.087	4.923	-	EYA1	ENSG00000104313.20	3' UTR
chr5	115580116	115580198	6.367	4.923	-	TMED7-TICAM2|TICAM2	ENSG00000251201.8||ENSG00000243414.6	3' UTR
chr5	140567746	140567822	28.709	4.921	+	SLC35A4	ENSG00000176087.15	CDS
chr2	69245594	69245660	23.221	4.92	+	ANTXR1	ENSG00000169604.19	3' UTR
chr14	21351686	21351719	39.214	4.919	-	SUPT16H	ENSG00000092201.10	3' UTR
chr22	29769985	29770054	9.288	4.919	+	UQCR10	ENSG00000184076.13	3' UTR
chr1	40071601	40071676	34.638	4.918	+	CAP1	ENSG00000131236.17	3' UTR
chr9	88477717	88477772	18.721	4.917	+	SPIN1	ENSG00000106723.17	3' UTR
chr11	107962592	107962670	8.898	4.917	+	RAB39A	ENSG00000179331.3	3' UTR
chr1	84498483	84498497	51.04	4.916	-	GNG5	ENSG00000174021.11	3' UTR
chr1	160278648	160278665	10.382	4.916	-	PEX19	ENSG00000162735.19	3' UTR
chr17	8474643	8474726	51.014	4.916	-	MYH10	ENSG00000133026.13	3' UTR
chr6	38676858	38676876	49.948	4.916	-	GLO1	ENSG00000124767.7	3' UTR
chr2	65022087	65022182	25.617	4.916	+	SLC1A4	ENSG00000115902.11	3' UTR
chr12	116716287	116716366	31.361	4.915	-	C12orf49	ENSG00000111412.6	3' UTR
chr15	64155836	64155888	84.394	4.914	-	PPIB	ENSG00000166794.5	3' UTR
chr6	138944494	138944529	14.459	4.914	-	REPS1	ENSG00000135597.19	CDS
chrX	24540641	24540691	11.203	4.914	+	PDK3	ENSG00000067992.16	3' UTR
chr16	55506057	55506205	9.682	4.913	+	MMP2	ENSG00000087245.13	3' UTR
chr9	5786772	5786867	20.878	4.913	-	ERMP1	ENSG00000099219.14	3' UTR
chr10	100189211	100189286	12.573	4.913	-	CHUK	ENSG00000213341.11	3' UTR
chr1	244708629	244708685	62.348	4.913	+	DESI2	ENSG00000121644.19	3' UTR
chr5	38478234	38478337	14.393	4.912	-	LIFR	ENSG00000113594.10	3' UTR
chr8	43129962	43130114	80.793	4.912	+	POMK	ENSG00000185900.11	3' UTR
chr16	69462779	69462892	74.473	4.912	+	CYB5B	ENSG00000103018.17	3' UTR
chr11	4092786	4092909	27.599	4.912	+	STIM1	ENSG00000167323.11	3' UTR
chr3	48468250	48468264	34.638	4.912	-	SHISA5	ENSG00000164054.15	3' UTR
chr13	99385662	99385759	15.143	4.912	+	UBAC2	ENSG00000134882.16	3' UTR
chr20	32236498	32236570	22.693	4.912	+	POFUT1	ENSG00000101346.14	3' UTR
chr7	66958427	66958487	23.342	4.911	+	TMEM248	ENSG00000106609.16	3' UTR
chr21	46004559	46004642	79.86	4.911	+	COL6A1	ENSG00000142156.15	3' UTR
chr2	201620425	201620512	6.69	4.911	-	TMEM237	ENSG00000155755.19	3' UTR
chrX	112776751	112776785	400	4.91	-	AMOT	ENSG00000126016.15	3' UTR
chr9	114052919	114053006	11.782	4.91	+	ZNF618	ENSG00000157657.14	3' UTR
chr1	244706479	244706530	58.907	4.91	+	DESI2	ENSG00000121644.19	3' UTR
chr6	125263416	125263472	9.385	4.91	+	TPD52L1	ENSG00000111907.21	3' UTR
chr3	12584424	12584450	10.48	4.91	-	RAF1	ENSG00000132155.12	3' UTR
chr4	128270335	128270428	39.936	4.908	-	PGRMC2	ENSG00000164040.18	3' UTR
chr11	111741166	111741216	11.474	4.908	-	PPP2R1B	ENSG00000137713.16	3' UTR
chr11	125958260	125958364	12.243	4.908	-	CDON	ENSG00000064309.14	3' UTR
chr19	34469766	34469882	400	4.907	+	UBA2	ENSG00000126261.13	3' UTR
chr8	123014769	123014849	35.646	4.907	-	DERL1	ENSG00000136986.10	3' UTR
chr12	120498290	120498341	49.143	4.907	+	DYNLL1	ENSG00000088986.11	3' UTR
chr1	155247661	155247706	26.768	4.906	-	FAM189B	ENSG00000160767.21	3' UTR
chrX	134887819	134887938	9.087	4.906	-	MOSPD1	ENSG00000101928.13	3' UTR
chr7	65956711	65956732	26.821	4.906	+	VKORC1L1	ENSG00000196715.7	3' UTR
chr11	6614167	6614227	400	4.906	-	TPP1	ENSG00000166340.17	3' UTR
chr12	101760027	101760145	16.187	4.906	-	GNPTAB	ENSG00000111670.16	CDS
chr11	18407457	18407476	400	4.906	+	LDHA	ENSG00000134333.14	3' UTR
chr1	111461164	111461253	39.748	4.905	+	ATP5PB	ENSG00000116459.11	3' UTR
chr7	34966901	34966972	9.858	4.905	-	DPY19L1	ENSG00000173852.15	CDS
chr12	118033715	118033797	12.306	4.904	-	WSB2	ENSG00000176871.9	3' UTR
chr15	89197236	89197309	24.005	4.904	+	ABHD2	ENSG00000140526.18	3' UTR
chr3	150544349	150544436	34.359	4.904	-	SERP1	ENSG00000120742.11	CDS
chr5	55626000	55626091	31.565	4.902	-	SLC38A9	ENSG00000177058.12	3' UTR
chr1	115692695	115692833	14.716	4.902	+	VANGL1	ENSG00000173218.15	3' UTR
chr12	116716373	116716431	17.186	4.901	-	C12orf49	ENSG00000111412.6	3' UTR
chr3	57625914	57625982	17.774	4.901	-	DENND6A	ENSG00000174839.13	3' UTR
chr11	125583564	125583672	55.523	4.901	+	EI24	ENSG00000149547.15	CDS
chr21	14963506	14963564	19.277	4.901	-	NRIP1	ENSG00000180530.11	3' UTR
chr16	14260925	14260985	7.336	4.9	+	MRTFB	ENSG00000186260.17	CDS
chr19	48966707	48966712	26.825	4.9	+	FTL	ENSG00000087086.15	CDS
chr3	48751147	48751183	25.292	4.9	-	PRKAR2A	ENSG00000114302.16	3' UTR
chrX	140784408	140784419	65.743	4.9	+	LINC00632	ENSG00000203930.12	Noncoding exon
chr11	119096585	119096663	41.808	4.898	-	DPAGT1	ENSG00000172269.19	3' UTR
chrX	112776319	112776349	400	4.898	-	AMOT	ENSG00000126016.15	3' UTR
chr2	181535866	181535949	12.002	4.898	+	ITGA4	ENSG00000115232.14	3' UTR
chr1	179918405	179918475	13.233	4.898	+	TOR1AIP1	ENSG00000143337.18	3' UTR
chr9	92031473	92031496	28.176	4.896	-	SPTLC1	ENSG00000090054.15	3' UTR
chr11	57698985	57699040	18.315	4.896	+	ZDHHC5	ENSG00000156599.11	CDS
chr11	95834831	95834925	24.464	4.896	-	MTMR2	ENSG00000087053.20	3' UTR
chr21	14371229	14371265	19.043	4.896	-	HSPA13	ENSG00000155304.6	3' UTR
chr2	216675561	216675631	19.345	4.895	-	IGFBP5	ENSG00000115461.5	3' UTR
chr13	48480147	48480226	11.238	4.895	+	RB1	ENSG00000139687.16	3' UTR
chr16	79597849	79597914	11.52	4.894	-	MAF	ENSG00000178573.7	3' UTR
chr11	115174832	115174925	29.608	4.894	-	CADM1	ENSG00000182985.17	3' UTR
chr1	25816553	25816614	25.206	4.894	+	SELENON	ENSG00000162430.17	3' UTR
chrX	112776060	112776094	400	4.893	-	AMOT	ENSG00000126016.15	3' UTR
chr10	89214023	89214139	37.965	4.893	-	LIPA	ENSG00000107798.18	3' UTR
chr22	39019237	39019353	11.497	4.893	+	APOBEC3C	ENSG00000244509.4	3' UTR
chr3	184172893	184172959	23.305	4.892	+	DVL3	ENSG00000161202.20	3' UTR
chr5	179730608	179730658	400	4.892	+	CANX	ENSG00000127022.15	3' UTR
chr17	31374011	31374029	11.427	4.892	+	NF1	ENSG00000196712.18	CDS
chr20	56369783	56369819	15.364	4.891	-	AURKA	ENSG00000087586.17	3' UTR
chr11	18407476	18407515	400	4.891	+	LDHA	ENSG00000134333.14	3' UTR
chr1	84501825	84501866	14.064	4.89	-	GNG5	ENSG00000174021.11	CDS
chr11	118601769	118601892	78.915	4.89	+	ARCN1	ENSG00000095139.14	3' UTR
chr8	143992998	143993034	59.903	4.889	+	GRINA	ENSG00000178719.17	3' UTR
chr21	17789615	17789742	12.583	4.889	-	C21orf91	ENSG00000154642.11	3' UTR
chrX	140784238	140784277	400	4.888	+	LINC00632	ENSG00000203930.12	Noncoding exon
chr19	49869549	49869584	18.759	4.887	-	AKT1S1	ENSG00000204673.11	3' UTR
chr18	35990507	35990564	55.266	4.887	-	RPRD1A	ENSG00000141425.18	3' UTR
chrX	112776787	112776803	72.476	4.887	-	AMOT	ENSG00000126016.15	3' UTR
chr10	74119518	74119553	41.035	4.887	+	VCL	ENSG00000035403.18	3' UTR
chr5	111130027	111130175	24.196	4.887	+	WDR36	ENSG00000134987.11	3' UTR
chr11	118397345	118397378	15.16	4.886	+	UBE4A	ENSG00000110344.10	3' UTR
chr3	113659509	113659572	16.929	4.885	-	USF3	ENSG00000176542.10	CDS
chr14	96566419	96566451	46.338	4.885	+	PAPOLA	ENSG00000090060.18	3' UTR
chr1	182383014	182383033	55.923	4.884	-	GLUL	ENSG00000135821.19	3' UTR
chr5	179963467	179963564	42.719	4.884	-	RNF130	ENSG00000113269.14	CDS
chr2	27200221	27200244	17.315	4.883	-	SLC5A6	ENSG00000138074.15	3' UTR
chr18	5392979	5393118	41.235	4.882	-	EPB41L3	ENSG00000082397.17	3' UTR
chrX	154487333	154487403	12.243	4.882	-	SLC10A3	ENSG00000126903.16	3' UTR
chr5	151662527	151662617	22.299	4.881	-	SPARC	ENSG00000113140.11	3' UTR
chr2	96185998	96186019	65.501	4.88	-	STARD7	ENSG00000084090.13	3' UTR
chr6	75255440	75255484	16.425	4.879	-	TMEM30A	ENSG00000112697.17	3' UTR
chr14	21351577	21351686	400	4.879	-	SUPT16H	ENSG00000092201.10	3' UTR
chr22	50732838	50732880	6.367	4.879	+	SHANK3	ENSG00000251322.9	3' UTR
chr5	176508328	176508366	54.751	4.879	+	FAF2	ENSG00000113194.13	3' UTR
chr1	185119831	185119898	6.367	4.879	-	TRMT1L	ENSG00000121486.12	3' UTR
chr7	128770729	128770773	83.69	4.878	+	CALU	ENSG00000128595.17	3' UTR
chr4	37610803	37610944	16.929	4.878	-	RELL1	ENSG00000181826.10	3' UTR
chr11	32931802	32931857	57.335	4.878	+	QSER1	ENSG00000060749.16	CDS
chr11	115174925	115174983	22.09	4.877	-	CADM1	ENSG00000182985.17	3' UTR
chr19	55158860	55158976	7.129	4.877	-	DNAAF3	ENSG00000167646.14	3' UTR
chrX	24543984	24544017	7.129	4.877	+	PDK3	ENSG00000067992.16	3' UTR
chr6	52404825	52404950	12.216	4.877	+	PAQR8	ENSG00000170915.9	3' UTR
chr17	30465779	30465882	61.849	4.876	+	CPD	ENSG00000108582.12	3' UTR
chr5	78780397	78780638	27.135	4.875	-	ARSB	ENSG00000113273.17	CDS
chr20	32194835	32194947	42.216	4.875	-	PLAGL2	ENSG00000126003.7	3' UTR
chr2	205797464	205797588	9.385	4.875	+	NRP2	ENSG00000118257.16	3' UTR
chrX	112775722	112775778	400	4.875	-	AMOT	ENSG00000126016.15	3' UTR
chr20	7977557	7977647	12.797	4.875	-	TMX4	ENSG00000125827.9	3' UTR
chr5	149987064	149987105	14.393	4.875	+	SLC26A2	ENSG00000155850.8	3' UTR
chr1	28200797	28200835	27.759	4.875	-	DNAJC8	ENSG00000126698.11	3' UTR
chr12	124013929	124013976	53.374	4.874	+	ZNF664	ENSG00000179195.16	3' UTR
chr7	135927779	135927819	47.77	4.873	-	MTPN	ENSG00000105887.11	3' UTR
chr8	48920029	48920132	24.517	4.873	-	SNAI2	ENSG00000019549.13	CDS
chr18	59329261	59329294	36.578	4.873	-	LMAN1	ENSG00000074695.6	3' UTR
chr18	5393118	5393228	51.628	4.872	-	EPB41L3	ENSG00000082397.17	3' UTR
chr14	96386355	96386422	10.192	4.872	+	GSKIP	ENSG00000100744.15	3' UTR
chr1	112458361	112458448	8.187	4.872	+	CTTNBP2NL	ENSG00000143079.15	3' UTR
chr3	70957727	70957788	10.848	4.872	-	FOXP1	ENSG00000114861.22	3' UTR
chr5	50398664	50398739	14.495	4.872	-	EMB	ENSG00000170571.12	3' UTR
chr4	82630414	82630486	7.585	4.871	-	SCD5	ENSG00000145284.12	3' UTR
chr22	39019449	39019497	7.012	4.871	+	APOBEC3C	ENSG00000244509.4	3' UTR
chr16	57252554	57252586	13.22	4.871	+	ARL2BP	ENSG00000102931.8	3' UTR
chr13	38885561	38885650	10.927	4.871	+	FREM2	ENSG00000150893.11	3' UTR
chr4	20620300	20620360	42.752	4.87	+	SLIT2	ENSG00000145147.20	3' UTR
chr7	139045798	139045842	18.721	4.87	-	ZC3HAV1	ENSG00000105939.13	3' UTR
chr1	65230004	65230112	30.774	4.87	+	AK4	ENSG00000162433.15	3' UTR
chrX	112775379	112775430	400	4.867	-	AMOT	ENSG00000126016.15	3' UTR
chr1	40073893	40073954	54.608	4.866	-	PPT1	ENSG00000131238.18	3' UTR
chr6	159778860	159778985	14.716	4.865	+	ACAT2	ENSG00000120437.9	3' UTR
chr14	65742660	65742733	37.157	4.865	+	FUT8	ENSG00000033170.17	3' UTR
chr12	123597316	123597356	400	4.865	+	TMED2	ENSG00000086598.11	3' UTR
chr2	202038054	202038090	6.69	4.864	+	FZD7	ENSG00000155760.2	3' UTR
chr8	28752183	28752227	6.69	4.864	+	EXTL3	ENSG00000012232.9	3' UTR
chr21	46004536	46004559	82.019	4.864	+	COL6A1	ENSG00000142156.15	3' UTR
chr6	52502155	52502194	23.194	4.863	-	TRAM2	ENSG00000065308.5	3' UTR
chr2	207764890	207764969	8.719	4.863	-	FZD5	ENSG00000163251.4	3' UTR
chr17	5442385	5442447	12.03	4.863	-	DHX33	ENSG00000005100.13	3' UTR
chr3	48473012	48473070	17.148	4.862	-	SHISA5	ENSG00000164054.15	CDS
chr12	124013440	124013477	400	4.86	+	ZNF664	ENSG00000179195.16	3' UTR
chr22	27978294	27978391	9.557	4.86	-	TTC28	ENSG00000100154.14	3' UTR
chr16	30780007	30780117	12.6	4.858	-	ZNF629	ENSG00000102870.6	3' UTR
chr10	100151919	100151960	21.722	4.858	-	ERLIN1	ENSG00000107566.14	3' UTR
chr15	78498905	78499036	87.278	4.858	+	IREB2	ENSG00000136381.13	3' UTR
chr17	50382199	50382259	46.36	4.858	-	LRRC59	ENSG00000108829.10	3' UTR
chr3	120394838	120394940	61.119	4.858	-	FSTL1	ENSG00000163430.12	3' UTR
chr4	113453843	113453900	8.473	4.857	-	CAMK2D	ENSG00000145349.17	3' UTR
chr18	35710791	35710852	41.945	4.857	+	GALNT1	ENSG00000141429.13	3' UTR
chr11	125584581	125584632	39.254	4.857	+	EI24	ENSG00000149547.15	3' UTR
chr3	120394412	120394464	39.223	4.856	-	FSTL1	ENSG00000163430.12	3' UTR
chr11	77616582	77616596	400	4.856	-	CLNS1A	ENSG00000074201.9	3' UTR
chr8	86558551	86558633	52.922	4.856	+	CPNE3	ENSG00000085719.13	3' UTR
chr6	52404657	52404750	8.187	4.856	+	PAQR8	ENSG00000170915.9	3' UTR
chr15	34233160	34233243	23.012	4.856	-	SLC12A6	ENSG00000140199.13	CDS
chr1	183549756	183549861	27.083	4.855	+	SMG7	ENSG00000116698.21	CDS
chr18	35709907	35709982	29.833	4.855	+	GALNT1	ENSG00000141429.13	3' UTR
chr3	58293922	58294060	15.143	4.855	+	ABHD6	ENSG00000163686.15	3' UTR
chr6	119179200	119179288	37.299	4.854	-	MAN1A1	ENSG00000111885.7	3' UTR
chr12	124013043	124013073	54.802	4.854	+	ZNF664	ENSG00000179195.16	3' UTR
chr9	79725275	79725409	86.38	4.854	+	TLE4	ENSG00000106829.20	3' UTR
chr2	111167422	111167510	12.085	4.854	+	BCL2L11	ENSG00000153094.24	3' UTR
chr3	120394544	120394631	34.264	4.853	-	FSTL1	ENSG00000163430.12	3' UTR
chr17	35724623	35724709	51.124	4.853	+	AP2B1	ENSG00000006125.18	3' UTR
chr12	123597566	123597577	37.35	4.852	+	TMED2	ENSG00000086598.11	3' UTR
chr7	12232117	12232172	14.84	4.852	+	TMEM106B	ENSG00000106460.19	3' UTR
chr1	229304350	229304390	13.417	4.852	+	RAB4A	ENSG00000168118.12	3' UTR
chr11	95131839	95131947	11.255	4.852	+	ENDOD1	ENSG00000149218.5	3' UTR
chr10	13209891	13209975	24.76	4.852	+	MCM10	ENSG00000065328.16	3' UTR
chr11	118602039	118602091	53.994	4.852	+	ARCN1	ENSG00000095139.14	3' UTR
chr6	163570827	163570869	20.979	4.851	+	QKI	ENSG00000112531.17	3' UTR
chr13	39013886	39013973	400	4.851	-	PROSER1	ENSG00000120685.20	CDS
chr3	111196457	111196513	28.632	4.851	+	NECTIN3	ENSG00000177707.11	Distal intron
chr8	70574512	70574540	18.984	4.85	-	TRAM1	ENSG00000067167.8	3' UTR
chr21	17567151	17567193	6.835	4.85	+	CXADR	ENSG00000154639.19	3' UTR
chr10	132783119	132783190	10.598	4.85	+	INPP5A	ENSG00000068383.19	3' UTR
chr4	56460643	56460684	400	4.849	+	PAICS	ENSG00000128050.9	3' UTR
chr10	18675774	18675836	12.469	4.849	+	ARL5B	ENSG00000165997.5	3' UTR
chr20	49085301	49085328	35.938	4.849	+	CSE1L	ENSG00000124207.17	CDS
chr12	110350233	110350270	33.023	4.848	+	ATP2A2	ENSG00000174437.17	3' UTR
chr16	50230502	50230579	10.115	4.848	+	TENT4B	ENSG00000121274.13	3' UTR
chr2	96185145	96185171	23.986	4.848	-	STARD7	ENSG00000084090.13	3' UTR
chr1	119914478	119914492	22.954	4.847	-	NOTCH2	ENSG00000134250.20	3' UTR
chr18	31830288	31830367	27.736	4.847	-	TRAPPC8	ENSG00000153339.14	3' UTR
chrX	112776301	112776311	400	4.847	-	AMOT	ENSG00000126016.15	3' UTR
chr13	94404082	94404186	20.747	4.846	+	GPC6	ENSG00000183098.11	3' UTR
chr18	31546811	31546865	71.777	4.846	+	DSG2	ENSG00000046604.13	3' UTR
chr1	63660001	63660042	7.012	4.845	+	PGM1	ENSG00000079739.17	3' UTR
chr4	6621636	6621690	22.642	4.845	+	MAN2B2	ENSG00000013288.9	3' UTR
chrX	112775798	112775814	85.066	4.844	-	AMOT	ENSG00000126016.15	3' UTR
chr12	12916687	12916710	9.394	4.843	+	GPRC5A	ENSG00000013588.9	3' UTR
chr20	49085328	49085373	59.631	4.843	+	CSE1L	ENSG00000124207.17	CDS
chr12	54369220	54369345	13.424	4.843	-	ZNF385A	ENSG00000161642.18	3' UTR
chr12	68856326	68856548	16.664	4.843	-	CPM	ENSG00000135678.12	CDS
chrX	150763369	150763502	42.583	4.842	+	MTMR1	ENSG00000063601.17	3' UTR
chr6	34245902	34245909	400	4.841	+	HMGA1	ENSG00000137309.20	3' UTR
chr7	139045568	139045657	45.824	4.841	-	ZC3HAV1	ENSG00000105939.13	3' UTR
chrX	135051125	135051180	41.537	4.84	-	RTL8A	ENSG00000203950.6	3' UTR
chr14	31860735	31860855	9.044	4.839	+	NUBPL	ENSG00000151413.17	3' UTR
chr11	124636266	124636313	9.044	4.839	-	SIAE	ENSG00000110013.13	3' UTR
chr6	109366524	109366605	400	4.839	-	CD164	ENSG00000135535.17	3' UTR
chr3	23920696	23920751	400	4.838	+	RPL15	ENSG00000174748.22	3' UTR
chr11	125582372	125582417	26.124	4.838	+	EI24	ENSG00000149547.15	CDS
chr1	244707435	244707482	29.568	4.838	+	DESI2	ENSG00000121644.19	3' UTR
chr12	123261608	123261669	47.235	4.838	-	CDK2AP1	ENSG00000111328.7	3' UTR
chr4	61979649	61979766	5.406	4.838	+	ADGRL3	ENSG00000150471.16	CDS
chr5	154054454	154054495	23.342	4.837	+	MFAP3	ENSG00000037749.12	3' UTR
chr15	78169248	78169362	27.951	4.837	+	IDH3A	ENSG00000166411.14	3' UTR
chr22	25728414	25728480	8.188	4.836	+	GRK3	ENSG00000100077.15	3' UTR
chr10	100151960	100152043	27.091	4.835	-	ERLIN1	ENSG00000107566.14	3' UTR
chr17	75777606	75777620	41.01	4.835	-	H3-3B	ENSG00000132475.10	3' UTR
chr10	22535006	22535038	16.338	4.835	-	PIP4K2A	ENSG00000150867.14	3' UTR
chr15	34230014	34230132	40.257	4.834	+	EMC4	ENSG00000128463.13	3' UTR
chr21	14961609	14961698	15.79	4.834	-	NRIP1	ENSG00000180530.11	3' UTR
chr11	65997409	65997542	29.568	4.833	-	EIF1AD	ENSG00000175376.9	3' UTR
chr11	113275861	113275903	9.023	4.832	+	NCAM1	ENSG00000149294.16	3' UTR
chr1	167790144	167790174	14.972	4.832	+	MPZL1	ENSG00000197965.12	3' UTR
chr11	121630375	121630476	10.676	4.832	+	SORL1	ENSG00000137642.13	3' UTR
chr5	172335739	172335893	23.875	4.832	-	SH3PXD2B	ENSG00000174705.13	3' UTR
chr14	67589487	67589566	6.367	4.832	-	PIGH	ENSG00000100564.9	3' UTR
chr15	73713405	73713458	31.119	4.831	+	CD276	ENSG00000103855.18	3' UTR
chr18	35709982	35710012	14.804	4.831	+	GALNT1	ENSG00000141429.13	3' UTR
chr8	127741072	127741135	28.126	4.83	+	MYC	ENSG00000136997.20	3' UTR
chr1	30872509	30872610	28.034	4.83	-	SDC3	ENSG00000162512.16	3' UTR
chr14	81473674	81473736	26.446	4.83	-	SEL1L	ENSG00000071537.14	3' UTR
chr1	119913445	119913474	36.361	4.83	-	NOTCH2	ENSG00000134250.20	3' UTR
chr3	10126683	10126760	73.345	4.829	+	BRK1	ENSG00000254999.4	3' UTR
chr6	82366743	82366806	18.178	4.829	+	TPBG	ENSG00000146242.9	3' UTR
chr1	160277766	160277792	8.636	4.829	-	PEX19	ENSG00000162735.19	3' UTR
chr7	140334628	140334673	16.546	4.828	-	SLC37A3	ENSG00000157800.18	3' UTR
chr10	119941523	119941571	11.238	4.828	+	SEC23IP	ENSG00000107651.13	3' UTR
chr1	244706076	244706111	31.625	4.828	+	DESI2	ENSG00000121644.19	3' UTR
chr17	50694199	50694244	9.318	4.827	-	ANKRD40	ENSG00000154945.7	3' UTR
chr8	108217413	108217457	400	4.826	-	EIF3E	ENSG00000104408.10	CDS
chr5	176346243	176346272	30.956	4.826	-	KIAA1191	ENSG00000122203.15	3' UTR
chr9	105775024	105775143	33.208	4.825	+	TMEM38B	ENSG00000095209.12	3' UTR
chr20	62389663	62389718	9.491	4.825	-	CABLES2	ENSG00000149679.11	3' UTR
chr7	94666649	94666739	23.017	4.825	+	PEG10	ENSG00000242265.5	3' UTR
chr20	483281	483308	25.112	4.824	-	CSNK2A1	ENSG00000101266.19	3' UTR
chr1	183626532	183626599	26.05	4.824	-	ARPC5	ENSG00000162704.16	3' UTR
chr17	46031108	46031178	21.852	4.823	-	KANSL1	ENSG00000120071.14	3' UTR
chr11	118601714	118601769	74.64	4.823	+	ARCN1	ENSG00000095139.14	CDS
chr8	58581854	58581986	58.428	4.823	+	SDCBP	ENSG00000137575.12	3' UTR
chr5	176509602	176509633	37.965	4.823	+	FAF2	ENSG00000113194.13	3' UTR
chr10	100188931	100189024	20.286	4.823	-	CHUK	ENSG00000213341.11	3' UTR
chr6	150061400	150061526	16.013	4.822	-	ULBP3	ENSG00000131019.11	3' UTR
chr19	10224241	10224325	6.046	4.822	-	S1PR2	ENSG00000267534.4	CDS
chr10	27539138	27539196	13.965	4.821	+	RAB18	ENSG00000099246.17	3' UTR
chr2	106093778	106093818	6.542	4.821	-	UXS1	ENSG00000115652.15	3' UTR
chrX	117914269	117914329	6.835	4.821	-	Y_RNA	ENSG00000200291.1	Noncoding exon
chrX	117914329	117914351	6.835	4.821	-	Y_RNA	ENSG00000200291.1	Noncoding exon
chr10	124008103	124008161	6.835	4.821	-	CHST15	ENSG00000182022.18	3' UTR
chr14	73219691	73219822	38.466	4.82	+	PSEN1	ENSG00000080815.19	3' UTR
chr1	212361371	212361478	22.353	4.82	+	PPP2R5A	ENSG00000066027.12	3' UTR
chr7	50592541	50592575	13.747	4.819	-	GRB10	ENSG00000106070.20	3' UTR
chr8	125436980	125437025	9.682	4.819	+	TRIB1	ENSG00000173334.4	3' UTR
chr5	110764551	110764631	7.012	4.819	+	SLC25A46	ENSG00000164209.17	3' UTR
chr2	187465816	187465905	14.074	4.819	-	TFPI	ENSG00000003436.16	3' UTR
chr2	10054130	10054310	14.074	4.819	+	KLF11	ENSG00000172059.11	3' UTR
chr10	30014915	30014977	6.25	4.819	-	JCAD	ENSG00000165757.9	3' UTR
chr2	175924294	175924397	17.8	4.819	-	LNPK	ENSG00000144320.14	3' UTR
chr3	49359258	49359294	400	4.818	-	RHOA	ENSG00000067560.12	3' UTR
chr3	113659622	113659684	29.448	4.818	-	USF3	ENSG00000176542.10	CDS
chr19	10643783	10643834	9.33	4.817	+	SLC44A2	ENSG00000129353.15	3' UTR
chr10	70424044	70424070	9.633	4.817	+	EIF4EBP2	ENSG00000148730.7	3' UTR
chr2	200871186	200871344	18.62	4.817	-	PPIL3	ENSG00000240344.9	3' UTR
chr22	29143178	29143253	13.623	4.817	+	KREMEN1	ENSG00000183762.13	3' UTR
chr11	125580144	125580200	37.058	4.816	+	EI24	ENSG00000149547.15	CDS
chr12	20551413	20551505	8.962	4.816	+	PDE3A	ENSG00000172572.7	Distal intron
chr8	125436730	125436808	7.886	4.816	+	TRIB1	ENSG00000173334.4	3' UTR
chr15	78498847	78498905	27.413	4.816	+	IREB2	ENSG00000136381.13	3' UTR
chr1	154206908	154206940	23.012	4.816	-	C1orf43	ENSG00000143612.21	3' UTR
chr10	59651037	59651232	7.886	4.816	-	SLC16A9	ENSG00000165449.11	3' UTR
chr2	195737432	195737523	39.694	4.816	+	SLC39A10	ENSG00000196950.14	3' UTR
chr1	182384202	182384262	47.246	4.816	-	GLUL	ENSG00000135821.19	3' UTR
chr1	167788177	167788297	46.114	4.815	+	MPZL1	ENSG00000197965.12	3' UTR
chr16	50797843	50797923	5.958	4.815	+	CYLD	ENSG00000083799.18	3' UTR
chr3	119824374	119824468	22.688	4.814	-	GSK3B	ENSG00000082701.16	3' UTR
chr2	221420389	221420479	10.346	4.812	-	EPHA4	ENSG00000116106.12	3' UTR
chr8	70587105	70587148	46.85	4.812	-	TRAM1	ENSG00000067167.8	CDS
chr16	58020995	58021040	19.824	4.812	+	USB1	ENSG00000103005.12	3' UTR
chr14	31100483	31100606	41.144	4.812	-	HECTD1	ENSG00000092148.13	3' UTR
chr7	134290745	134290820	20.398	4.812	-	SLC35B4	ENSG00000205060.11	3' UTR
chr1	119913115	119913158	50.6	4.812	-	NOTCH2	ENSG00000134250.20	3' UTR
chr1	119912842	119912930	62.48	4.811	-	NOTCH2	ENSG00000134250.20	3' UTR
chr12	123596773	123596857	400	4.811	+	TMED2	ENSG00000086598.11	3' UTR
chr2	159770813	159770924	17.967	4.811	-	CD302	ENSG00000241399.7	3' UTR
chr12	65965781	65965861	400	4.811	+	HMGA2	ENSG00000149948.14	3' UTR
chr6	85494533	85494637	400	4.811	+	NT5E	ENSG00000135318.12	3' UTR
chr2	216672725	216672841	27.599	4.811	-	IGFBP5	ENSG00000115461.5	3' UTR
chr5	38480374	38480435	11.177	4.81	-	LIFR	ENSG00000113594.10	3' UTR
chr14	21352220	21352298	82.406	4.809	-	SUPT16H	ENSG00000092201.10	3' UTR
chr2	232857336	232857371	9.682	4.809	+	GIGYF2	ENSG00000204120.15	3' UTR
chr14	73219921	73220023	26.461	4.809	+	PSEN1	ENSG00000080815.19	3' UTR
chr6	93240465	93240585	16.364	4.808	-	EPHA7	ENSG00000135333.14	3' UTR
chr11	113277983	113278050	8.636	4.808	+	NCAM1	ENSG00000149294.16	3' UTR
chr15	68293950	68294001	15.743	4.808	+	FEM1B	ENSG00000169018.6	3' UTR
chr10	114433141	114433268	21.317	4.808	-	ABLIM1	ENSG00000099204.20	3' UTR
chr12	54369496	54369579	7.717	4.808	-	ZNF385A	ENSG00000161642.18	3' UTR
chr12	4302075	4302160	54.384	4.808	+	CCND2	ENSG00000118971.9	3' UTR
chr14	59504189	59504390	29.562	4.808	+	JKAMP	ENSG00000050130.18	3' UTR
chr5	113025995	113026056	18.5	4.807	-	MCC	ENSG00000171444.18	3' UTR
chr2	100392071	100392256	21.182	4.807	-	CHST10	ENSG00000115526.11	3' UTR
chr9	104759397	104759477	26.91	4.807	+	NIPSNAP3A	ENSG00000136783.10	3' UTR
chr14	93241828	93241895	11.387	4.807	-	BTBD7	ENSG00000011114.15	3' UTR
chr6	18222182	18222254	22.985	4.807	+	KDM1B	ENSG00000165097.16	3' UTR
chr18	35991390	35991470	48.794	4.806	-	RPRD1A	ENSG00000141425.18	3' UTR
chr19	41261403	41261439	62.51	4.806	+	AXL	ENSG00000167601.12	3' UTR
chr11	113277503	113277526	6.25	4.806	+	NCAM1	ENSG00000149294.16	3' UTR
chr5	134858642	134858671	14.233	4.806	+	C5orf24	ENSG00000181904.9	3' UTR
chr22	31956924	31956996	36.525	4.805	+	YWHAH	ENSG00000128245.15	3' UTR
chr17	76563474	76563498	70.269	4.805	+	SNHG16	ENSG00000163597.15	Noncoding exon
chr13	94405509	94405557	18.476	4.805	+	GPC6	ENSG00000183098.11	3' UTR
chr21	44805897	44805975	29.149	4.805	-	SUMO3	ENSG00000184900.16	3' UTR
chr19	40441145	40441236	18.946	4.805	-	SERTAD3	ENSG00000167565.13	3' UTR
chrX	151409063	151409093	25.159	4.805	+	VMA21	ENSG00000160131.13	3' UTR
chr5	149986929	149986979	11.926	4.804	+	SLC26A2	ENSG00000155850.8	3' UTR
chr4	158669489	158669562	11.322	4.804	-	C4orf46	ENSG00000205208.5	3' UTR
chr11	124636371	124636429	9.633	4.803	-	SIAE	ENSG00000110013.13	3' UTR
chr12	123597280	123597316	79.176	4.803	+	TMED2	ENSG00000086598.11	3' UTR
chr3	182898701	182898773	16.929	4.803	+	ATP11B	ENSG00000058063.16	CDS
chr10	70202963	70202993	59.294	4.803	-	PPA1	ENSG00000180817.12	3' UTR
chr9	121181253	121181332	21.407	4.802	-	RAB14	ENSG00000119396.11	3' UTR
chr7	138919018	138919144	28.934	4.802	-	KIAA1549	ENSG00000122778.10	CDS
chr4	82818899	82818941	29.736	4.802	-	SEC31A	ENSG00000138674.17	3' UTR
chr4	173321720	173321873	31.358	4.802	+	GALNT7	ENSG00000109586.12	3' UTR
chr7	17793858	17793974	31.493	4.802	-	SNX13	ENSG00000071189.21	3' UTR
chr17	35724595	35724623	35.008	4.801	+	AP2B1	ENSG00000006125.18	3' UTR
chr12	116716061	116716179	36.162	4.8	-	C12orf49	ENSG00000111412.6	3' UTR
chrX	119244027	119244097	400	4.8	+	PGRMC1	ENSG00000101856.10	3' UTR
chr1	28200835	28200943	45.699	4.8	-	DNAJC8	ENSG00000126698.11	3' UTR
chr2	241352563	241352577	45.292	4.8	+	SEPTIN2	ENSG00000168385.18	3' UTR
chr15	42568751	42568806	8.473	4.799	+	HAUS2	ENSG00000137814.12	3' UTR
chr18	35990744	35990792	42.583	4.799	-	RPRD1A	ENSG00000141425.18	3' UTR
chr5	163442529	163442548	50.342	4.799	+	CCNG1	ENSG00000113328.19	CDS
chrX	40692839	40692891	17.537	4.799	-	MED14	ENSG00000180182.11	CDS
chr20	4700615	4700650	32.271	4.799	+	PRNP	ENSG00000171867.17	3' UTR
chrX	109544111	109544315	28.789	4.799	+	NXT2	ENSG00000101888.11	3' UTR
chr19	2072506	2072584	19.345	4.798	-	MOB3A	ENSG00000172081.14	3' UTR
chr6	38676340	38676356	50.011	4.797	-	GLO1	ENSG00000124767.7	3' UTR
chr3	10126579	10126615	33.474	4.797	+	BRK1	ENSG00000254999.4	3' UTR
chr1	54850974	54851031	32.814	4.797	-	DHCR24	ENSG00000116133.13	3' UTR
chr2	69247604	69247660	26.374	4.796	+	ANTXR1	ENSG00000169604.19	3' UTR
chr12	120498256	120498266	52.287	4.796	+	DYNLL1	ENSG00000088986.11	3' UTR
chr17	81079044	81079106	7.904	4.795	+	BAIAP2	ENSG00000175866.15	Distal intron
chr6	38676373	38676385	60.934	4.794	-	GLO1	ENSG00000124767.7	3' UTR
chr18	35142248	35142301	12.887	4.794	+	MAPRE2	ENSG00000166974.13	3' UTR
chr13	39017500	39017534	27.951	4.794	-	PROSER1	ENSG00000120685.20	CDS
chr2	64633473	64633525	17.373	4.793	-	SERTAD2	ENSG00000179833.4	3' UTR
chr6	36855259	36855329	29.077	4.793	-	PPIL1	ENSG00000137168.8	3' UTR
chr4	147634625	147634703	12.573	4.793	+	TMEM184C	ENSG00000164168.8	3' UTR
chr11	6613964	6613983	36.059	4.793	-	TPP1	ENSG00000166340.17	3' UTR
chrX	41517855	41517917	6.25	4.792	-	CASK	ENSG00000147044.22	3' UTR
chr13	45954779	45954859	10.566	4.792	-	ZC3H13	ENSG00000123200.16	3' UTR
chr8	43200379	43200405	6.835	4.792	+	HGSNAT	ENSG00000165102.15	3' UTR
chr4	89242932	89243059	12.137	4.791	-	GPRIN3	ENSG00000185477.5	3' UTR
chr8	43130142	43130187	43.527	4.791	+	POMK	ENSG00000185900.11	3' UTR
chr8	38270509	38270536	6.774	4.791	-	NSD3	ENSG00000147548.17	3' UTR
chr12	12917047	12917114	20.256	4.791	+	GPRC5A	ENSG00000013588.9	3' UTR
chr13	39013725	39013745	50.741	4.79	-	PROSER1	ENSG00000120685.20	CDS
chr6	149379303	149379379	56.737	4.788	+	TAB2	ENSG00000055208.19	CDS
chr7	27094354	27094445	7.338	4.787	-	HOXA1	ENSG00000105991.10	CDS
chr8	73323404	73323470	35.233	4.787	+	RDH10	ENSG00000121039.10	3' UTR
chr1	119914262	119914308	38.074	4.786	-	NOTCH2	ENSG00000134250.20	3' UTR
chr1	225789877	225789913	35.023	4.786	+	SRP9	ENSG00000143742.14	3' UTR
chr15	58597088	58597181	54.751	4.786	-	ADAM10	ENSG00000137845.15	3' UTR
chr4	56460557	56460625	400	4.785	+	PAICS	ENSG00000128050.9	3' UTR
chr1	214355495	214355564	18.82	4.785	-	PTPN14	ENSG00000152104.12	3' UTR
chr8	43126325	43126406	65.084	4.785	+	POMK	ENSG00000185900.11	3' UTR
chr7	786138	786213	23.986	4.785	+	DNAAF5	ENSG00000164818.16	3' UTR
chr11	33543481	33543556	41.55	4.785	+	KIAA1549L	ENSG00000110427.16	CDS
chr1	115693204	115693341	16.077	4.784	+	VANGL1	ENSG00000173218.15	3' UTR
chr3	47587793	47587805	22.369	4.784	-	SMARCC1	ENSG00000173473.11	3' UTR
chr15	48410684	48410847	31.013	4.784	-	FBN1	ENSG00000166147.14	3' UTR
chr12	12913357	12913400	53.438	4.784	+	GPRC5A	ENSG00000013588.9	3' UTR
chr11	77616596	77616624	70.775	4.783	-	CLNS1A	ENSG00000074201.9	3' UTR
chr12	49127913	49127926	400	4.783	-	TUBA1B	ENSG00000123416.15	3' UTR
chr20	1369390	1369400	22.045	4.783	-	FKBP1A	ENSG00000088832.17	3' UTR
chr3	15070642	15070781	26.685	4.783	-	RBSN	ENSG00000131381.12	3' UTR
chr1	67701832	67701879	28.616	4.783	-	GNG12	ENSG00000172380.6	3' UTR
chr12	116717055	116717138	26.91	4.782	-	C12orf49	ENSG00000111412.6	3' UTR
chr6	34245876	34245902	400	4.782	+	HMGA1	ENSG00000137309.20	3' UTR
chr10	59792391	59792501	52.745	4.781	-	CCDC6	ENSG00000108091.11	3' UTR
chr2	72177691	72177784	10.552	4.781	-	EXOC6B	ENSG00000144036.16	3' UTR
chr8	37756174	37756464	69.283	4.781	+	ERLIN2	ENSG00000147475.17	3' UTR
chr7	116560884	116560913	10.566	4.781	+	CAV1	ENSG00000105974.12	3' UTR
chr2	3544041	3544104	10.676	4.779	-	RNASEH1	ENSG00000171865.10	3' UTR
chr12	116713609	116713707	24.538	4.779	-	C12orf49	ENSG00000111412.6	3' UTR
chr5	115616032	115616147	51.37	4.778	-	TMED7	ENSG00000134970.14	3' UTR
chr8	100706746	100706775	400	4.777	-	PABPC1	ENSG00000070756.16	CDS
chr3	49359248	49359258	400	4.777	-	RHOA	ENSG00000067560.12	3' UTR
chrX	112775778	112775798	83.513	4.777	-	AMOT	ENSG00000126016.15	3' UTR
chr10	70883671	70883721	61.303	4.777	-	PCBD1	ENSG00000166228.9	3' UTR
chr16	21655618	21655702	51.049	4.776	+	METTL9	ENSG00000197006.14	3' UTR
chr11	86808957	86809021	46.852	4.776	+	PRSS23	ENSG00000150687.12	3' UTR
chr11	35231734	35231776	23.305	4.776	+	CD44	ENSG00000026508.20	3' UTR
chr1	40423143	40423258	10.581	4.776	+	SMAP2	ENSG00000084070.12	3' UTR
chr11	125583521	125583564	27.775	4.776	+	EI24	ENSG00000149547.15	CDS
chr17	28326868	28326937	21.075	4.776	+	TMEM97	ENSG00000109084.14	3' UTR
chr8	143993034	143993091	62.879	4.775	+	GRINA	ENSG00000178719.17	3' UTR
chr18	31830210	31830288	22.096	4.775	-	TRAPPC8	ENSG00000153339.14	3' UTR
chr6	34245866	34245876	400	4.775	+	HMGA1	ENSG00000137309.20	3' UTR
chr13	39011367	39011404	23.446	4.775	-	PROSER1	ENSG00000120685.20	CDS
chr1	114705309	114705395	34.469	4.774	-	NRAS	ENSG00000213281.5	3' UTR
chr12	54351400	54351465	33.69	4.774	+	COPZ1	ENSG00000111481.10	3' UTR
chr1	67701732	67701791	33.603	4.774	-	GNG12	ENSG00000172380.6	3' UTR
chr5	78486692	78486887	20.753	4.774	-	LHFPL2	ENSG00000145685.14	3' UTR
chr2	216206128	216206186	52.114	4.774	+	XRCC5	ENSG00000079246.16	3' UTR
chr13	36845133	36845181	14.84	4.773	-	SMAD9	ENSG00000120693.14	3' UTR
chr12	116716431	116716499	21.722	4.773	-	C12orf49	ENSG00000111412.6	3' UTR
chr1	235110889	235110910	37.377	4.773	-	TOMM20	ENSG00000173726.11	3' UTR
chr12	64716474	64716525	22.457	4.772	-	GNS	ENSG00000135677.11	3' UTR
chr6	10982512	10982569	8.719	4.772	-	ELOVL2	ENSG00000197977.4	3' UTR
chr6	38676876	38676897	64.682	4.771	-	GLO1	ENSG00000124767.7	3' UTR
chr1	52020372	52020486	88.209	4.771	-	TXNDC12	ENSG00000117862.13	3' UTR
chr3	71683419	71683521	14.84	4.77	-	EIF4E3	ENSG00000163412.13	3' UTR
chr11	60850878	60850912	34.691	4.769	+	CCDC86	ENSG00000110104.13	3' UTR
chr1	161171611	161171715	19.053	4.769	-	B4GALT3	ENSG00000158850.15	3' UTR
chr14	89158479	89158556	9.762	4.769	-	FOXN3	ENSG00000053254.15	3' UTR
chr2	181536298	181536344	18.954	4.768	+	ITGA4	ENSG00000115232.14	3' UTR
chr9	5786867	5786945	18.411	4.768	-	ERMP1	ENSG00000099219.14	3' UTR
chr6	149076353	149076485	23.328	4.767	+	UST	ENSG00000111962.8	3' UTR
chr12	93408843	93408928	18.058	4.767	-	UBE2N	ENSG00000177889.10	3' UTR
chr1	184619800	184619875	16.652	4.767	+	C1orf21	ENSG00000116667.15	3' UTR
chr1	91680548	91680611	17.537	4.766	-	TGFBR3	ENSG00000069702.11	3' UTR
chr2	46902897	46902929	12.137	4.766	-	MCFD2	ENSG00000180398.13	3' UTR
chr12	51094724	51094790	11.167	4.766	-	TFCP2	ENSG00000135457.10	3' UTR
chr3	113004925	113004979	8.415	4.764	-	NEPRO	ENSG00000163608.15	3' UTR
chr15	63323657	63323792	10.27	4.764	-	CA12	ENSG00000074410.14	3' UTR
chr20	62841373	62841439	5.726	4.764	-	TCFL5	ENSG00000101190.13	3' UTR
chr1	244708122	244708164	37.47	4.764	+	DESI2	ENSG00000121644.19	3' UTR
chrX	139727249	139727315	22.096	4.764	-	ATP11C	ENSG00000101974.14	3' UTR
chr11	33543771	33543848	28.374	4.764	+	KIAA1549L	ENSG00000110427.16	CDS
chr9	125966877	125966919	14.813	4.764	+	PBX3	ENSG00000167081.18	3' UTR
chr19	11322128	11322165	6.25	4.764	-	RAB3D	ENSG00000105514.8	3' UTR
chr1	87106977	87107063	27.759	4.764	+	HS2ST1	ENSG00000153936.17	3' UTR
chr1	114707516	114707576	30.682	4.764	-	NRAS	ENSG00000213281.5	3' UTR
chr16	18792822	18792852	54.686	4.763	-	ARL6IP1	ENSG00000170540.15	3' UTR
chr2	32155237	32155313	11.427	4.763	+	SPAST	ENSG00000021574.13	3' UTR
chr3	124969352	124969459	26.446	4.763	-	HEG1	ENSG00000173706.14	3' UTR
chr19	49869286	49869362	39.698	4.762	-	AKT1S1	ENSG00000204673.11	3' UTR
chr5	141512076	141512204	13.789	4.762	+	PCDHGB6|PCDHGA6|PCDHGA11|PCDHGA3|PCDHGA10|PCDHGA12|PCDHGB3|PCDHGA2|PCDHGB4|PCDHGA7|PCDHGA4|PCDHGC5|PCDHGC3|PCDHGB5|PCDHGB7|PCDHGC4|PCDHGA1|PCDHGA8|PCDHGB2|PCDHGA5|PCDHGA9|PCDHGB1	ENSG00000253485.2||ENSG00000253537.3||ENSG00000253953.3||ENSG00000081853.15||ENSG00000276547.1||ENSG00000261934.2||ENSG00000253910.2||ENSG00000242419.5||ENSG00000262209.3||ENSG00000262576.3||ENSG00000253305.2||ENSG00000253731.3||ENSG00000254122.3||ENSG00000253767.2||ENSG00000253873.6||ENSG00000254221.2||ENSG00000253846.2||ENSG00000254245.3||ENSG00000240184.7||ENSG00000240764.4||ENSG00000253159.3|…	3' UTR
chr4	82818950	82819006	45.588	4.762	-	SEC31A	ENSG00000138674.17	3' UTR
chr14	96387081	96387144	5.958	4.761	+	GSKIP	ENSG00000100744.15	3' UTR
chr14	74060538	74060573	5.958	4.761	-	ALDH6A1	ENSG00000119711.13	3' UTR
chr14	35539449	35539542	6.69	4.761	-	RALGAPA1	ENSG00000174373.16	CDS
chrX	21884882	21884972	19.957	4.761	+	MBTPS2	ENSG00000012174.12	3' UTR
chr7	26212481	26212505	28.448	4.761	+	CBX3	ENSG00000122565.19	3' UTR
chr10	124988964	124989095	27.083	4.761	-	CTBP2	ENSG00000175029.17	3' UTR
chr5	154054495	154054526	30.464	4.76	+	MFAP3	ENSG00000037749.12	3' UTR
chr21	25881077	25881106	400	4.76	-	APP	ENSG00000142192.21	3' UTR
chr2	203427663	203427783	23.728	4.76	+	ABI2	ENSG00000138443.17	3' UTR
chr5	176507239	176507260	71.039	4.759	+	FAF2	ENSG00000113194.13	3' UTR
chr3	194454351	194454391	31.882	4.759	-	ATP13A3	ENSG00000133657.16	CDS
chr8	97729373	97729403	16.013	4.759	+	MTDH	ENSG00000147649.10	3' UTR
chr7	27171066	27171098	16.474	4.759	-	HOXA10	ENSG00000253293.5	3' UTR
chr1	171583955	171584022	400	4.759	+	PRRC2C	ENSG00000117523.16	CDS
chr14	74480229	74480288	14.84	4.759	-	NPC2	ENSG00000119655.11	CDS
chr8	96609838	96609865	11.497	4.757	+	SDC2	ENSG00000169439.12	3' UTR
chr21	31118603	31118637	7.904	4.756	-	TIAM1	ENSG00000156299.13	CDS
chr13	94403270	94403356	20.265	4.756	+	GPC6	ENSG00000183098.11	3' UTR
chr2	159769733	159769838	21.601	4.756	-	CD302	ENSG00000241399.7	3' UTR
chr12	123597527	123597566	34.007	4.756	+	TMED2	ENSG00000086598.11	3' UTR
chr13	30653148	30653203	5.087	4.756	+	USPL1	ENSG00000132952.12	CDS
chr18	51176696	51176777	14.537	4.756	-	MEX3C	ENSG00000176624.12	CDS
chr17	73335840	73335990	8.113	4.756	-	SDK2	ENSG00000069188.17	3' UTR
chr14	52776935	52776989	26.107	4.756	-	GNPNAT1	ENSG00000100522.10	3' UTR
chrX	74531830	74531891	8.758	4.756	+	SLC16A2	ENSG00000147100.11	3' UTR
chr10	22535231	22535256	24.471	4.756	-	PIP4K2A	ENSG00000150867.14	3' UTR
chr14	22564924	22564988	50.342	4.755	-	DAD1	ENSG00000129562.11	3' UTR
chr13	76883716	76883815	15.16	4.755	-	KCTD12	ENSG00000178695.6	3' UTR
chr3	119823677	119823739	19.393	4.755	-	GSK3B	ENSG00000082701.16	3' UTR
chr17	7240758	7240793	17.8	4.755	-	GABARAP	ENSG00000170296.10	3' UTR
chr6	24705838	24705869	25.276	4.754	-	C6orf62	ENSG00000112308.13	3' UTR
chr1	109310191	109310232	8.488	4.754	-	SORT1	ENSG00000134243.12	3' UTR
chrX	21884707	21884801	29.023	4.754	+	MBTPS2	ENSG00000012174.12	3' UTR
chr9	121180879	121180916	12.306	4.753	-	RAB14	ENSG00000119396.11	3' UTR
chr5	14710313	14710491	27.105	4.752	-	ANKH	ENSG00000154122.14	3' UTR
chr5	179730418	179730436	400	4.752	+	CANX	ENSG00000127022.15	3' UTR
chr12	110038843	110038884	8.187	4.75	+	ANKRD13A	ENSG00000076513.17	3' UTR
chr16	47082970	47083080	19.649	4.75	-	NETO2	ENSG00000171208.10	3' UTR
chr11	118601662	118601714	64.915	4.75	+	ARCN1	ENSG00000095139.14	CDS
chr13	112884249	112884316	21.521	4.75	+	ATP11A	ENSG00000068650.18	3' UTR
chr13	27547439	27547514	9.288	4.75	-	LNX2	ENSG00000139517.9	3' UTR
chr18	11884018	11884150	8.307	4.75	+	GNAL	ENSG00000141404.16	3' UTR
chr1	24536286	24536363	6.046	4.749	+	RCAN3	ENSG00000117602.12	3' UTR
chr5	151028191	151028254	5.377	4.749	+	GPX3	ENSG00000211445.12	3' UTR
chr2	203427970	203428021	13.01	4.749	+	ABI2	ENSG00000138443.17	3' UTR
chr4	139506741	139506878	28.554	4.749	-	SETD7	ENSG00000145391.13	3' UTR
chr8	11844300	11844395	38.909	4.748	-	CTSB	ENSG00000164733.21	3' UTR
chr15	77485316	77485374	20.449	4.748	+	HMG20A	ENSG00000140382.15	3' UTR
chr8	54046428	54046539	28.574	4.748	-	LYPLA1	ENSG00000120992.18	3' UTR
chr12	49185808	49185884	9.615	4.747	-	TUBA1A	ENSG00000167552.14	CDS
chr6	7881781	7881900	400	4.746	-	TXNDC5	ENSG00000239264.9	3' UTR
chr20	32195391	32195515	35.947	4.746	-	PLAGL2	ENSG00000126003.7	3' UTR
chr5	115613634	115613722	30.498	4.746	-	TMED7	ENSG00000134970.14	3' UTR
chr18	22201320	22201375	15.689	4.745	+	GATA6	ENSG00000141448.11	3' UTR
chr15	98958288	98958345	18.65	4.744	+	IGF1R	ENSG00000140443.15	3' UTR
chrX	103253473	103253518	38.61	4.743	-	TCEAL8	ENSG00000180964.17	3' UTR
chr11	6614108	6614167	400	4.743	-	TPP1	ENSG00000166340.17	3' UTR
chr14	96565067	96565144	78.756	4.743	+	PAPOLA	ENSG00000090060.18	3' UTR
chr17	28724023	28724105	49.399	4.742	+	RPL23A	ENSG00000198242.14	3' UTR
chr4	31143727	31143815	12.921	4.742	+	PCDH7	ENSG00000169851.15	3' UTR
chr1	193091500	193091568	19.648	4.742	+	RO60	ENSG00000116747.13	3' splice site
chr1	154349473	154349561	21.18	4.741	+	ATP8B2	ENSG00000143515.18	3' UTR
chr5	176509314	176509392	63.432	4.74	+	FAF2	ENSG00000113194.13	3' UTR
chr4	75644976	75645019	29.305	4.74	-	G3BP2	ENSG00000138757.14	3' UTR
chr1	39004237	39004354	88.086	4.74	+	AKIRIN1	ENSG00000174574.16	3' UTR
chr1	67411213	67411310	400	4.739	-	SERBP1	ENSG00000142864.14	3' UTR
chr5	115614100	115614125	11.342	4.739	-	TMED7	ENSG00000134970.14	3' UTR
chr1	111712595	111712671	10.653	4.739	+	RAP1A	ENSG00000116473.14	3' UTR
chr10	13209604	13209702	27.243	4.739	+	MCM10	ENSG00000065328.16	3' UTR
chr3	67375160	67375226	27.809	4.739	-	SUCLG2	ENSG00000172340.15	3' UTR
chr8	37754938	37755018	13.689	4.739	+	ERLIN2	ENSG00000147475.17	3' UTR
chr1	225495278	225495298	26.817	4.738	-	ENAH	ENSG00000154380.17	3' UTR
chr2	195736067	195736132	44.3	4.738	+	SLC39A10	ENSG00000196950.14	3' UTR
chr11	6613770	6613818	400	4.738	-	TPP1	ENSG00000166340.17	3' UTR
chrX	141175987	141176025	19.141	4.737	-	LDOC1	ENSG00000182195.9	3' UTR
chr17	76680311	76680391	21.886	4.737	-	MXRA7	ENSG00000182534.13	3' UTR
chr11	77026517	77026566	4.77	4.737	+	ACER3	ENSG00000078124.12	3' UTR
chr16	917701	917803	7.904	4.736	-	LMF1	ENSG00000103227.19	Distal intron
chr18	33739627	33739710	8.788	4.736	+	ASXL3	ENSG00000141431.12	CDS
chrX	119243694	119243712	67.658	4.735	+	PGRMC1	ENSG00000101856.10	3' UTR
chrX	112776206	112776243	400	4.735	-	AMOT	ENSG00000126016.15	3' UTR
chr8	97851533	97851594	53.18	4.734	+	LAPTM4B	ENSG00000104341.17	3' UTR
chr17	44800527	44800633	64.425	4.734	-	GJC1	ENSG00000182963.11	3' UTR
chr15	45608085	45608143	13.358	4.733	+	BLOC1S6	ENSG00000104164.12	3' UTR
chr17	72646189	72646289	5.777	4.733	-	SLC39A11	ENSG00000133195.11	3' UTR
chr10	94603591	94603638	28.448	4.733	+	HELLS	ENSG00000119969.15	Distal intron
chr6	125263184	125263273	22.954	4.732	+	TPD52L1	ENSG00000111907.21	3' UTR
chr15	58596880	58597000	43.752	4.732	-	ADAM10	ENSG00000137845.15	3' UTR
chr1	235976575	235976616	400	4.732	-	NID1	ENSG00000116962.15	3' UTR
chr5	96775587	96775709	10.977	4.731	-	ERAP1	ENSG00000164307.13	3' UTR
chr2	70986543	70986598	41.158	4.729	-	TEX261	ENSG00000144043.12	3' UTR
chr17	2324466	2324531	5.667	4.729	+	SRR	ENSG00000167720.13	3' UTR
chr3	33143105	33143140	22.611	4.729	+	CRTAP	ENSG00000170275.15	3' UTR
chr12	34028630	34028683	5.667	4.729	+	ALG10	ENSG00000139133.7	Distal intron
chr1	114707472	114707516	35.622	4.729	-	NRAS	ENSG00000213281.5	3' UTR
chr9	116700205	116700256	12.458	4.729	+	TRIM32	ENSG00000119401.10	3' UTR
chr5	72220093	72220145	28.402	4.728	-	MRPS27	ENSG00000113048.17	3' UTR
chr12	49127846	49127862	400	4.728	-	TUBA1B	ENSG00000123416.15	3' UTR
chr1	183549871	183549923	22.534	4.728	+	SMG7	ENSG00000116698.21	CDS
chr19	57260524	57260618	11.898	4.728	+	ZNF805	ENSG00000204524.7	3' UTR
chr1	75763259	75763308	24.314	4.728	+	ACADM	ENSG00000117054.14	3' UTR
chrX	153352597	153352668	14.645	4.727	+	ZNF275	ENSG00000063587.15	3' UTR
chr5	55940947	55940982	14.645	4.727	-	IL6ST	ENSG00000134352.20	3' UTR
chr20	4853553	4853645	16.042	4.727	-	SLC23A2	ENSG00000089057.15	3' UTR
chr2	186761761	186761816	7.886	4.727	+	FAM171B	ENSG00000144369.13	CDS
chr8	43125963	43126000	21.664	4.727	+	POMK	ENSG00000185900.11	3' UTR
chr6	32168478	32168627	83.209	4.727	-	AGPAT1	ENSG00000204310.13	3' UTR
chr1	180111793	180111827	8.962	4.727	+	CEP350	ENSG00000135837.16	3' UTR
chr17	12143093	12143118	14.074	4.727	+	MAP2K4	ENSG00000065559.15	3' UTR
chr15	73713337	73713405	58.733	4.726	+	CD276	ENSG00000103855.18	3' UTR
chr2	216672554	216672595	10.267	4.726	-	IGFBP5	ENSG00000115461.5	3' UTR
chrX	119244097	119244170	400	4.726	+	PGRMC1	ENSG00000101856.10	3' UTR
chr14	32157161	32157213	13.623	4.726	+	ARHGAP5	ENSG00000100852.13	3' UTR
chr4	77035361	77035419	44.817	4.725	+	SEPTIN11	ENSG00000138758.11	3' UTR
chr16	56476755	56476817	20.286	4.724	+	OGFOD1	ENSG00000087263.17	3' UTR
chr2	96185980	96185998	62.281	4.723	-	STARD7	ENSG00000084090.13	3' UTR
chrX	71240549	71240650	18.65	4.723	-	ZMYM3	ENSG00000147130.14	3' UTR
chr1	2309411	2309449	22.97	4.723	+	SKI	ENSG00000157933.10	3' UTR
chr17	76564544	76564563	60.798	4.722	+	SNHG16	ENSG00000163597.15	Noncoding exon
chr1	225790187	225790280	400	4.722	+	SRP9	ENSG00000143742.14	3' UTR
chr12	118034130	118034210	19.271	4.721	-	WSB2	ENSG00000176871.9	CDS
chr4	56460625	56460643	400	4.721	+	PAICS	ENSG00000128050.9	3' UTR
chr14	23098063	23098259	26.34	4.721	+	C14orf119	ENSG00000179933.6	CDS
chr8	108228271	108228295	400	4.721	-	EIF3E	ENSG00000104408.10	CDS
chr7	6462205	6462318	50.059	4.721	-	KDELR2	ENSG00000136240.10	3' UTR
chr1	171584022	171584069	400	4.721	+	PRRC2C	ENSG00000117523.16	CDS
chr11	14504915	14504985	38.028	4.72	-	PSMA1	ENSG00000129084.18	3' UTR
chr7	139046053	139046116	22.417	4.72	-	ZC3HAV1	ENSG00000105939.13	3' UTR
chr17	68046676	68046787	51.046	4.719	+	KPNA2	ENSG00000182481.9	3' UTR
chr17	50382537	50382636	48.536	4.719	-	LRRC59	ENSG00000108829.10	3' UTR
chr17	2682536	2682577	50.011	4.719	+	PAFAH1B1	ENSG00000007168.14	3' UTR
chr1	81979873	81979956	10.108	4.719	+	ADGRL2	ENSG00000117114.20	CDS
chr4	98471397	98471586	26.921	4.718	-	TSPAN5	ENSG00000168785.8	3' UTR
chr1	160279238	160279268	16.664	4.718	-	PEX19	ENSG00000162735.19	3' UTR
chr12	124013477	124013507	400	4.718	+	ZNF664	ENSG00000179195.16	3' UTR
chr1	38864014	38864107	19.463	4.718	-	MYCBP	ENSG00000214114.9	3' UTR
chr6	158636625	158636748	43.012	4.718	-	DYNLT1	ENSG00000146425.11	3' UTR
chr15	69403703	69403814	12.78	4.717	+	PAQR5	ENSG00000137819.14	CDS
chr16	68122559	68122700	44.993	4.717	+	NFATC3	ENSG00000072736.19	CDS
chr6	38676385	38676458	400	4.716	-	GLO1	ENSG00000124767.7	3' UTR
chr1	110023088	110023121	11.131	4.716	+	AHCYL1	ENSG00000168710.18	3' UTR
chr21	8397606	8397620	19.171	4.716	+	FP236383.3	ENSG00000280441.3	Distal intron (ncRNA)
chr4	48423057	48423100	9.943	4.715	+	SLAIN2	ENSG00000109171.15	3' UTR
chr12	50099836	50099881	23.091	4.715	+	SMARCD1	ENSG00000066117.15	3' UTR
chr8	17195503	17195608	9.293	4.715	+	ZDHHC2	ENSG00000104219.13	CDS
chr6	38677068	38677122	400	4.715	-	GLO1	ENSG00000124767.7	3' UTR
chr6	24785964	24786060	10.36	4.714	+	GMNN	ENSG00000112312.10	3' UTR
chr3	5179270	5179286	8.31	4.714	+	ARL8B	ENSG00000134108.14	3' UTR
chrX	40692891	40692901	9.385	4.714	-	MED14	ENSG00000180182.11	CDS
chr7	873780	873818	55.371	4.714	+	SUN1	ENSG00000164828.18	3' UTR
chr10	79315626	79315744	23.764	4.714	+	ZMIZ1	ENSG00000108175.17	3' UTR
chr11	27380639	27380692	10.598	4.714	-	LGR4	ENSG00000205213.14	CDS
chr3	120395423	120395497	28.685	4.713	-	FSTL1	ENSG00000163430.12	3' UTR
chr3	142712384	142712515	17.709	4.713	+	PLS1	ENSG00000120756.13	3' UTR
chr14	75134315	75134366	48.179	4.713	-	TMED10	ENSG00000170348.9	3' UTR
chr2	187464293	187464321	7.66	4.713	-	TFPI	ENSG00000003436.16	3' UTR
chr16	21656272	21656329	21.032	4.713	+	METTL9	ENSG00000197006.14	3' UTR
chr10	118005910	118005991	10.679	4.713	-	RAB11FIP2	ENSG00000107560.12	3' UTR
chr1	214354636	214354730	32.007	4.712	-	PTPN14	ENSG00000152104.12	3' UTR
chr13	95792827	95792883	16.989	4.712	+	DNAJC3	ENSG00000102580.15	3' UTR
chr4	133190616	133190653	8.758	4.711	+	PCDH10	ENSG00000138650.9	3' UTR
chr6	127288846	127288922	10.927	4.711	-	ECHDC1	ENSG00000093144.19	3' UTR
chr4	86814663	86814732	13.963	4.711	+	PTPN13	ENSG00000163629.13	3' UTR
chr12	98548007	98548054	72.976	4.71	+	TMPO	ENSG00000120802.14	3' UTR
chr17	76561635	76561642	29.385	4.71	+	SNHG16|SNORD1A	ENSG00000163597.15||ENSG00000278261.1	Noncoding exon
chr17	42124983	42125052	29.023	4.708	-	RAB5C	ENSG00000108774.15	3' UTR
chr1	203743549	203743601	10.27	4.708	+	ATP2B4	ENSG00000058668.15	3' UTR
chr1	119913477	119913584	400	4.707	-	NOTCH2	ENSG00000134250.20	3' UTR
chr21	25881383	25881433	400	4.706	-	APP	ENSG00000142192.21	3' UTR
chr1	168246642	168246685	21.399	4.706	+	SFT2D2	ENSG00000213064.10	3' UTR
chr17	28553929	28554063	50.999	4.705	-	PIGS	ENSG00000087111.21	3' UTR
chr8	17567039	17567100	6.982	4.705	+	SLC7A2	ENSG00000003989.18	3' UTR
chr21	17793068	17793130	7.985	4.705	-	C21orf91	ENSG00000154642.11	3' UTR
chr10	116671222	116671345	5.958	4.703	-	HSPA12A	ENSG00000165868.16	3' UTR
chr3	5180197	5180230	11.138	4.703	+	ARL8B	ENSG00000134108.14	3' UTR
chr12	118033111	118033247	24.798	4.703	-	WSB2	ENSG00000176871.9	3' UTR
chr7	26213208	26213287	66.346	4.701	+	CBX3	ENSG00000122565.19	3' UTR
chr5	116446147	116446190	9.904	4.701	-	SEMA6A	ENSG00000092421.17	3' UTR
chr8	41931677	41931750	22.954	4.701	-	KAT6A	ENSG00000083168.11	3' UTR
chr13	97276124	97276145	6.367	4.701	+	MBNL2	ENSG00000139793.18	5' UTR
chr15	77484877	77484996	47.089	4.701	+	HMG20A	ENSG00000140382.15	3' UTR
chr10	79312943	79313023	14.371	4.701	+	ZMIZ1	ENSG00000108175.17	3' UTR
chr8	100709135	100709158	400	4.701	-	PABPC1	ENSG00000070756.16	CDS
chr2	85320814	85320912	400	4.701	-	TGOLN2	ENSG00000152291.14	3' UTR
chr3	14143174	14143254	39.999	4.7	+	TMEM43	ENSG00000170876.8	3' UTR
chr1	162783986	162784051	14.716	4.7	+	DDR2	ENSG00000162733.19	3' UTR
chr4	76161185	76161302	85.705	4.7	-	SCARB2	ENSG00000138760.10	3' UTR
chr1	112670668	112670729	64.585	4.7	+	CAPZA1	ENSG00000116489.13	3' UTR
chr22	21621903	21622015	45.978	4.699	+	UBE2L3	ENSG00000185651.15	3' UTR
chr12	124013976	124014005	48.278	4.699	+	ZNF664	ENSG00000179195.16	3' UTR
chr5	128258518	128258600	32.14	4.698	-	FBN2	ENSG00000138829.12	3' UTR
chr8	18057029	18057141	17.857	4.698	-	ASAH1	ENSG00000104763.20	3' UTR
chr11	119303271	119303330	17.79	4.697	+	CBL	ENSG00000110395.7	3' UTR
chr5	74715560	74715625	17.485	4.696	+	HEXB	ENSG00000049860.14	CDS
chr4	183713160	183713261	6.494	4.696	+	TRAPPC11	ENSG00000168538.16	3' UTR
chr12	113391430	113391474	24.199	4.696	+	PLBD2	ENSG00000151176.8	3' UTR
chr4	89244910	89244964	5.377	4.696	-	GPRIN3	ENSG00000185477.5	3' UTR
chr12	113191747	113191785	8.724	4.696	+	RITA1	ENSG00000139405.16	CDS
chr8	22421119	22421182	26.124	4.696	+	SLC39A14	ENSG00000104635.14	3' UTR
chrX	112776803	112776819	71.039	4.696	-	AMOT	ENSG00000126016.15	3' UTR
chr2	174799516	174799692	23.446	4.696	-	CHN1	ENSG00000128656.15	3' UTR
chr9	117180621	117180682	16.474	4.696	-	RPL10P3	ENSG00000230734.1	Noncoding exon
chrX	153348807	153348870	9.978	4.695	+	ZNF275	ENSG00000063587.15	3' UTR
chr5	137751824	137751869	18.497	4.695	-	HNRNPA0	ENSG00000177733.7	3' UTR
chr1	151068234	151068455	38.996	4.695	+	MLLT11	ENSG00000213190.4	3' UTR
chr12	57055969	57056019	20.911	4.694	-	NEMP1	ENSG00000166881.10	3' UTR
chr11	34100165	34100189	61.738	4.694	+	CAPRIN1	ENSG00000135387.21	3' UTR
chr18	319645	319841	37.158	4.694	-	COLEC12	ENSG00000158270.12	3' UTR
chr1	150966046	150966103	53.669	4.694	-	CERS2	ENSG00000143418.20	3' UTR
chr7	158915527	158915605	4.18	4.693	+	WDR60	ENSG00000126870.16	Distal intron
chr12	65964076	65964101	400	4.692	+	HMGA2	ENSG00000149948.14	3' UTR
chr10	22536235	22536386	52.739	4.692	-	PIP4K2A	ENSG00000150867.14	3' UTR
chr7	91268144	91268314	21.722	4.691	+	FZD1	ENSG00000157240.4	3' UTR
chr3	28322571	28322697	8.187	4.691	-	AZI2	ENSG00000163512.14	3' UTR
chr5	179966805	179966913	71.039	4.691	-	RNF130	ENSG00000113269.14	CDS
chr6	7282454	7282507	18.178	4.69	-	SSR1	ENSG00000124783.14	3' UTR
chr1	160277739	160277766	7.336	4.69	-	PEX19	ENSG00000162735.19	3' UTR
chr1	202728222	202728275	14.355	4.689	-	KDM5B	ENSG00000117139.18	3' UTR
chr10	28616252	28616308	43.425	4.689	+	WAC	ENSG00000095787.23	CDS
chr8	86560135	86560175	14.455	4.688	+	CPNE3	ENSG00000085719.13	3' UTR
chr3	37982580	37982653	11.177	4.688	+	CTDSPL	ENSG00000144677.15	CDS
chr1	119914659	119914759	59.646	4.688	-	NOTCH2	ENSG00000134250.20	3' UTR
chr8	103443259	103443333	8.758	4.688	+	DCAF13	ENSG00000164934.14	3' UTR
chr6	75255201	75255278	26.461	4.688	-	TMEM30A	ENSG00000112697.17	3' UTR
chr5	163444926	163444959	26.78	4.688	+	CCNG1	ENSG00000113328.19	3' UTR
chr7	50591222	50591262	11.177	4.688	-	GRB10	ENSG00000106070.20	3' UTR
chrX	132379385	132379484	5.087	4.688	-	MBNL3	ENSG00000076770.14	3' UTR
chr12	104349355	104349398	39.741	4.688	+	TXNRD1	ENSG00000198431.16	3' UTR
chr7	135927823	135927876	66.049	4.687	-	MTPN	ENSG00000105887.11	3' UTR
chr5	55937435	55937471	30.24	4.687	-	IL6ST	ENSG00000134352.20	3' UTR
chr3	119822703	119822736	14.233	4.686	-	GSK3B	ENSG00000082701.16	3' UTR
chr5	176508148	176508180	26.691	4.686	+	FAF2	ENSG00000113194.13	3' UTR
chr8	58449991	58450061	15.486	4.686	+	UBXN2B	ENSG00000215114.10	3' UTR
chr7	21901153	21901214	23.975	4.686	-	CDCA7L	ENSG00000164649.20	3' UTR
chr5	172334025	172334160	23.897	4.685	-	SH3PXD2B	ENSG00000174705.13	3' UTR
chr16	58707574	58707611	20.747	4.685	-	GOT2	ENSG00000125166.13	3' UTR
chrX	134427346	134427377	10.207	4.684	+	PHF6	ENSG00000156531.17	3' UTR
chr1	224379376	224379423	7.336	4.684	+	CNIH4	ENSG00000143771.12	3' UTR
chr6	7282122	7282212	45.226	4.683	-	SSR1	ENSG00000124783.14	3' UTR
chr2	216205943	216205997	42.046	4.683	+	XRCC5	ENSG00000079246.16	3' UTR
chr16	15036542	15036624	25.652	4.683	+	PDXDC1	ENSG00000179889.19	3' UTR
chr12	88493126	88493225	10.598	4.683	-	KITLG	ENSG00000049130.16	3' UTR
chr15	22867448	22867632	36.898	4.683	+	NIPA2	ENSG00000140157.15	3' UTR
chr8	18056894	18056980	12.704	4.682	-	ASAH1	ENSG00000104763.20	3' UTR
chr19	34469730	34469758	38.223	4.682	+	UBA2	ENSG00000126261.13	3' UTR
chr1	184693001	184693082	11.737	4.682	-	EDEM3	ENSG00000116406.19	3' UTR
chr13	39013658	39013725	80.3	4.681	-	PROSER1	ENSG00000120685.20	CDS
chr1	235110910	235110948	34.052	4.681	-	TOMM20	ENSG00000173726.11	3' UTR
chr12	123597356	123597385	400	4.681	+	TMED2	ENSG00000086598.11	3' UTR
chr21	25881568	25881628	400	4.68	-	APP	ENSG00000142192.21	3' UTR
chr1	81991638	81991696	14.683	4.68	+	ADGRL2	ENSG00000117114.20	3' UTR
chr17	76561667	76561703	79.33	4.68	+	SNORD1A|SNHG16	ENSG00000278261.1||ENSG00000163597.15	Noncoding exon
chr15	64963088	64963186	20.113	4.679	-	SPG21	ENSG00000090487.11	3' UTR
chr14	96385935	96386041	20.113	4.679	+	GSKIP	ENSG00000100744.15	3' UTR
chr15	57954932	57954985	17.373	4.679	-	ALDH1A2	ENSG00000128918.15	3' UTR
chr3	47413184	47413255	28.672	4.679	+	PTPN23	ENSG00000076201.15	CDS
chr18	31546675	31546730	52.803	4.679	+	DSG2	ENSG00000046604.13	CDS
chr8	140516382	140516466	19.61	4.679	+	CHRAC1	ENSG00000104472.10	3' UTR
chr11	94873482	94873529	10.653	4.679	+	AMOTL1	ENSG00000166025.18	3' UTR
chr1	237603147	237603239	14.645	4.679	+	RYR2	ENSG00000198626.17	Distal intron
chr8	11844420	11844454	23.47	4.679	-	CTSB	ENSG00000164733.21	3' UTR
chrX	16843121	16843180	9.279	4.678	+	TXLNG	ENSG00000086712.13	3' UTR
chr14	94047933	94048058	9.685	4.678	+	OTUB2	ENSG00000089723.10	3' UTR
chr8	56010402	56010549	8.31	4.677	+	LYN	ENSG00000254087.8	3' UTR
chr14	87933099	87933180	8.31	4.677	-	GALC	ENSG00000054983.17	3' UTR
chr8	15659531	15659574	5.406	4.677	+	TUSC3	ENSG00000104723.21	CDS
chr8	61502336	61502398	16.338	4.677	-	ASPH	ENSG00000198363.18	3' UTR
chr7	70791504	70791632	32.131	4.677	+	AUTS2	ENSG00000158321.18	3' UTR
chr9	94459751	94459836	57.702	4.677	+	MFSD14B	ENSG00000148110.16	3' UTR
chr6	7281820	7281886	24.71	4.677	-	SSR1	ENSG00000124783.14	3' UTR
chr12	65964367	65964417	400	4.676	+	HMGA2	ENSG00000149948.14	3' UTR
chr14	73220023	73220116	31.621	4.676	+	PSEN1	ENSG00000080815.19	3' UTR
chr3	49359936	49359945	85.609	4.676	-	RHOA	ENSG00000067560.12	3' UTR
chr17	57120884	57121012	40.396	4.675	+	AKAP1	ENSG00000121057.13	3' UTR
chr18	35142663	35142695	13.01	4.675	+	MAPRE2	ENSG00000166974.13	3' UTR
chr18	56602874	56602912	17.79	4.675	-	TXNL1	ENSG00000091164.13	3' UTR
chr19	46921121	46921187	10.876	4.675	+	ARHGAP35	ENSG00000160007.19	CDS
chr11	65352729	65352788	20.521	4.675	+	DPF2	ENSG00000133884.10	3' UTR
chr2	27200248	27200300	16.042	4.675	-	SLC5A6	ENSG00000138074.15	3' UTR
chr4	158669422	158669489	11.754	4.674	-	C4orf46	ENSG00000205208.5	3' UTR
chr18	35709858	35709907	23.47	4.674	+	GALNT1	ENSG00000141429.13	3' UTR
chr6	35575053	35575073	5.958	4.673	-	FKBP5	ENSG00000096060.15	3' UTR
chr22	28795062	28795111	43.012	4.673	-	XBP1	ENSG00000100219.16	3' UTR
chr12	117145681	117145723	11.138	4.673	-	FBXO21	ENSG00000135108.15	3' UTR
chr15	63325095	63325214	6.69	4.673	-	CA12	ENSG00000074410.14	3' UTR
chrX	118791984	118792025	23.897	4.673	+	IL13RA1	ENSG00000131724.11	3' UTR
chr8	70573695	70573733	400	4.672	-	TRAM1	ENSG00000067167.8	3' UTR
chr14	65061337	65061476	11.926	4.672	+	FNTB|CHURC1-FNTB	ENSG00000125954.12||ENSG00000257365.8	3' UTR
chr20	21389379	21389396	10.115	4.671	+	XRN2	ENSG00000088930.8	3' UTR
chr12	30629535	30629609	21.068	4.671	-	IPO8	ENSG00000133704.10	3' UTR
chr19	40688137	40688215	17.822	4.671	-	NUMBL	ENSG00000105245.9	Distal intron
chr2	195736354	195736423	69.405	4.671	+	SLC39A10	ENSG00000196950.14	3' UTR
chr10	129836849	129836898	6.25	4.671	-	EBF3	ENSG00000108001.15	3' UTR
chr10	100361070	100361077	400	4.671	+	SCD	ENSG00000099194.6	3' UTR
chr10	3160314	3160330	9.339	4.671	-	PITRM1	ENSG00000107959.16	CDS
chr8	26371793	26371830	6.25	4.671	+	PPP2R2A	ENSG00000221914.11	3' UTR
chr3	17159088	17159198	20.403	4.671	-	TBC1D5	ENSG00000131374.14	3' UTR
chr11	118524009	118524080	71.604	4.671	+	KMT2A	ENSG00000118058.23	3' UTR
chr5	128258406	128258473	18.947	4.671	-	FBN2	ENSG00000138829.12	3' UTR
chr1	224161677	224161687	8.488	4.671	+	FBXO28	ENSG00000143756.12	3' UTR
chr12	12330489	12330639	11.91	4.671	-	MANSC1	ENSG00000111261.14	CDS
chr2	26135282	26135370	45.975	4.671	+	RAB10	ENSG00000084733.11	3' UTR
chr22	40824760	40824807	12.704	4.671	-	ST13	ENSG00000100380.14	3' UTR
chrX	118792931	118792970	16.305	4.67	+	IL13RA1	ENSG00000131724.11	3' UTR
chr2	175926793	175926849	20.971	4.67	-	LNPK	ENSG00000144320.14	3' UTR
chr1	179358377	179358401	8.188	4.67	+	SOAT1	ENSG00000057252.13	3' UTR
chr19	3976410	3976421	400	4.669	-	EEF2	ENSG00000167658.16	3' UTR
chr15	89196985	89197027	12.859	4.669	+	ABHD2	ENSG00000140526.18	3' UTR
chr1	32773237	32773338	20.174	4.669	+	KIAA1522	ENSG00000162522.11	3' UTR
chr1	100082765	100082863	22.996	4.668	+	MFSD14A	ENSG00000156875.14	3' UTR
chr12	95657878	95658022	10.598	4.667	-	NTN4	ENSG00000074527.13	3' UTR
chr14	21352093	21352117	30.44	4.667	-	SUPT16H	ENSG00000092201.10	3' UTR
chr14	30889931	30889991	28.799	4.667	+	COCH	ENSG00000100473.18	3' UTR
chr1	6224610	6224648	28.709	4.667	-	ICMT	ENSG00000116237.16	3' UTR
chrX	133302401	133302435	6.379	4.667	-	GPC4	ENSG00000076716.9	3' UTR
chr2	63056619	63056698	5.377	4.667	+	OTX1	ENSG00000115507.10	3' UTR
chr21	25880819	25880845	85.998	4.667	-	APP	ENSG00000142192.21	3' UTR
chr15	55827924	55827995	7.886	4.667	-	NEDD4	ENSG00000069869.16	3' UTR
chr7	5231296	5231411	11.802	4.667	+	WIPI2	ENSG00000157954.15	3' UTR
chr8	100706933	100706977	400	4.666	-	PABPC1	ENSG00000070756.16	CDS
chr2	127989816	127989848	15.229	4.666	-	SAP130	ENSG00000136715.19	CDS
chrX	41233672	41233759	40.952	4.665	+	USP9X	ENSG00000124486.13	3' UTR
chr1	64833498	64833561	17.286	4.665	-	JAK1	ENSG00000162434.13	3' UTR
chr8	123015204	123015287	34.204	4.665	-	DERL1	ENSG00000136986.10	3' UTR
chr6	87511994	87512073	20.753	4.665	+	SLC35A1	ENSG00000164414.18	3' UTR
chr15	78500335	78500400	17.608	4.665	+	IREB2	ENSG00000136381.13	3' UTR
chr8	85214103	85214206	33.575	4.665	+	E2F5	ENSG00000133740.11	CDS
chr11	34099467	34099524	41.925	4.664	+	CAPRIN1	ENSG00000135387.21	3' UTR
chr9	34635556	34635582	60.819	4.664	-	SIGMAR1	ENSG00000147955.17	3' UTR
chr7	92607838	92607888	43.378	4.664	-	CDK6	ENSG00000105810.10	3' UTR
chr8	17644092	17644197	14.84	4.664	-	MTUS1	ENSG00000129422.14	3' UTR
chr8	69690312	69690391	6.774	4.663	-	SLCO5A1	ENSG00000137571.11	Distal intron
chr8	43130401	43130509	33.688	4.663	+	POMK	ENSG00000185900.11	3' UTR
chr6	83960148	83960226	5.087	4.663	+	CYB5R4	ENSG00000065615.14	3' UTR
chr10	100151071	100151172	40.438	4.663	-	ERLIN1	ENSG00000107566.14	3' UTR
chr5	179730667	179730713	400	4.663	+	CANX	ENSG00000127022.15	3' UTR
chr22	42060140	42060193	10.927	4.663	-	NAGA	ENSG00000198951.12	3' UTR
chr14	49614435	49614520	10.27	4.662	+	LRR1	ENSG00000165501.17	CDS
chr14	54475876	54475926	22.859	4.662	-	GMFB	ENSG00000197045.13	3' UTR
chr1	244708595	244708629	50.994	4.662	+	DESI2	ENSG00000121644.19	3' UTR
chr2	135710113	135710166	26.374	4.661	+	R3HDM1	ENSG00000048991.16	CDS
chr1	236550814	236550844	38.799	4.661	-	HEATR1	ENSG00000119285.11	3' UTR
chr6	163572812	163572835	46.031	4.66	+	QKI	ENSG00000112531.17	3' UTR
chr11	27368595	27368625	5.726	4.66	-	LGR4	ENSG00000205213.14	CDS
chr10	30014977	30015039	5.087	4.66	-	JCAD	ENSG00000165757.9	3' UTR
chrX	150763555	150763648	25.956	4.66	+	MTMR1	ENSG00000063601.17	3' UTR
chr3	125005267	125005327	13.747	4.66	-	HEG1	ENSG00000173706.14	CDS
chr12	117144081	117144130	13.929	4.66	-	FBXO21	ENSG00000135108.15	3' UTR
chr22	46362027	46362085	14.645	4.66	-	CELSR1	ENSG00000075275.18	3' UTR
chr5	112877830	112877871	11.478	4.66	-	REEP5	ENSG00000129625.13	3' UTR
chr16	58021276	58021387	19.785	4.659	+	USB1	ENSG00000103005.12	3' UTR
[truncated: 20,312 more rows]

## Sheet: DBP up
chrom	start	end	p-value	log2 fold change	str	gene	Ensembl Gene ID	feature
chr12	125121226	125121343	0.000326667	0.672877	+	AACS	ENSG00000081760.17	Distal intron
chr4	56338652	56338759	0.00456375	0.694776	-	AASDH	ENSG00000157426.14	CDS
chr16	2323523	2323542	0.0106003	0.594053	-	ABCA3	ENSG00000167972.14	CDS
chr16	2319817	2319836	0.000172475	0.570854	-	ABCA3	ENSG00000167972.14	CDS
chr16	2329660	2329677	0.0153489	0.533212	-	ABCA3	ENSG00000167972.14	5' UTR
chr16	2340576	2340659	0.000140695	0.513976	-	ABCA3	ENSG00000167972.14	5' UTR
chr16	2328482	2328526	0.0111245	0.507522	-	ABCA3	ENSG00000167972.14	5' UTR
chr6	43432866	43432933	0.0029691	0.522156	+	ABCC10	ENSG00000124574.15	CDS
chr3	51969411	51969461	0.00259322	0.563074	-	ABHD14B	ENSG00000114779.19	CDS
chr15	89199583	89199636	0.0185076	0.539584	+	ABHD2	ENSG00000140526.18	3' UTR
chr1	179101905	179101944	0.0131446	0.572855	-	ABL2	ENSG00000143322.21	3' UTR
chr10	124836276	124836359	0.0439365	0.606169	+	ABRAXAS2	ENSG00000165660.8	3' UTR
chr19	58407221	58407286	0.00106954	0.565219	-	AC012313.1	ENSG00000232098.3	Noncoding exon
chr19	13841673	13841723	0.0056246	0.818545	-	AC020916.1	ENSG00000267519.6	Noncoding exon
chr19	14622099	14622115	0.0299865	0.603592	-	AC022149.1	ENSG00000269378.1	Noncoding exon
chr19	14621803	14621914	0.0288254	0.557242	-	AC022149.1	ENSG00000269378.1	Noncoding exon
chr3	124791628	124791661	0.00111207	0.747197	-	AC022336.3	ENSG00000280042.1	Noncoding exon
chr3	124791980	124792002	0.000993958	0.671069	-	AC022336.3	ENSG00000280042.1	Noncoding exon
chr3	124792927	124792982	0.00831971	0.649678	-	AC022336.3	ENSG00000280042.1	Noncoding exon
chr3	124791845	124791905	0.00517944	0.623238	-	AC022336.3	ENSG00000280042.1	Noncoding exon
chr3	124792832	124792858	0.00300819	0.558999	-	AC022336.3	ENSG00000280042.1	Noncoding exon
chr3	124792601	124792617	0.00454454	0.509858	-	AC022336.3	ENSG00000280042.1	Noncoding exon
chr5	179082812	179082868	0.0382152	0.503162	-	AC104117.2	ENSG00000253144.1	Noncoding exon
chr3	52688892	52688899	0.000463699	0.636758	+	AC104446.3|AC104446.1	ENSG00000252787.2||ENSG00000280904.1	Noncoding exon
chr3	52688899	52688908	0.020696	0.506044	+	AC104446.3|AC104446.1	ENSG00000252787.2||ENSG00000280904.1	Noncoding exon
chr4	118631664	118631728	0.00156103	0.630334	+	AC110079.1	ENSG00000260404.3	Noncoding exon
chr8	74603451	74603517	0.0312569	0.906012	-	AC115837.1	ENSG00000253341.1	Noncoding exon
chr8	74603620	74603632	0.0236035	0.549103	-	AC115837.1	ENSG00000253341.1	Noncoding exon
chr1	100077232	100077277	0.0193208	0.668919	+	AC118553.2|MFSD14A	ENSG00000156875.14||ENSG00000283761.1	CDS
chr12	95125943	95126007	0.00214057	0.518044	+	AC126615.1	ENSG00000237774.3	Noncoding exon
chr12	110429277	110429351	0.00633654	0.532145	-	AC144548.1	ENSG00000258210.1	Distal intron (ncRNA)
chrX	149483120	149483210	0.000963198	0.573758	-	AC244197.3|IDS	ENSG00000241489.8||ENSG00000010404.18	CDS
chr17	37087101	37087149	0.0450492	0.651769	-	ACACA	ENSG00000278540.5	CDS
chr17	37087149	37087187	0.0388462	0.636763	-	ACACA	ENSG00000278540.5	CDS
chr11	77021227	77021258	0.00365048	0.514606	+	ACER3	ENSG00000078124.12	3' UTR
chr2	222942663	222942703	0.00711261	0.694282	+	ACSL3	ENSG00000123983.14	3' UTR
chr2	222944053	222944101	0.00122226	0.609253	+	ACSL3	ENSG00000123983.14	3' UTR
chr14	68877120	68877184	0.0251882	0.699137	-	ACTN1	ENSG00000072110.14	CDS
chr19	38729692	38729727	0.00317206	0.727229	+	ACTN4	ENSG00000130402.12	3' UTR
chr2	113957364	113957430	0.0012632	0.507289	+	ACTR3	ENSG00000115091.12	CDS
chr12	51995742	51995814	0.00291456	0.52627	+	ACVR1B	ENSG00000135503.13	3' UTR
chr3	38488794	38488827	0.0207965	0.613031	+	ACVR2B	ENSG00000114739.14	3' UTR
chr3	38485315	38485357	0.00462445	0.547856	+	ACVR2B	ENSG00000114739.14	3' UTR
chr15	58610305	58610324	0.0222313	0.671607	-	ADAM10	ENSG00000137845.15	CDS
chr15	58597064	58597082	0.00190068	0.599547	-	ADAM10	ENSG00000137845.15	3' UTR
chr15	58597604	58597623	0.020937	0.5929	-	ADAM10	ENSG00000137845.15	CDS
chr15	58599705	58599720	0.0261561	0.560682	-	ADAM10	ENSG00000137845.15	CDS
chr15	58597036	58597064	0.00339938	0.521679	-	ADAM10	ENSG00000137845.15	3' UTR
chr15	58596773	58596840	0.044129	0.513929	-	ADAM10	ENSG00000137845.15	3' UTR
chr5	157480254	157480373	0.000182131	0.722128	-	ADAM19	ENSG00000135074.16	3' UTR
chr5	157479018	157479053	0.00181892	0.669361	-	ADAM19	ENSG00000135074.16	3' UTR
chr5	157479586	157479661	0.00240493	0.608655	-	ADAM19	ENSG00000135074.16	3' UTR
chr5	157478567	157478660	0.0024127	0.568023	-	ADAM19	ENSG00000135074.16	3' UTR
chr5	157479366	157479470	0.00181415	0.534125	-	ADAM19	ENSG00000135074.16	3' UTR
chr8	39082993	39083063	0.000852983	0.85009	+	ADAM9	ENSG00000168615.12	CDS
chr8	39023236	39023260	0.0197814	0.56954	+	ADAM9	ENSG00000168615.12	CDS
chr8	39101905	39101930	0.0310561	0.559071	+	ADAM9	ENSG00000168615.12	CDS
chr8	39101864	39101905	0.0404073	0.554717	+	ADAM9	ENSG00000168615.12	CDS
chr8	39103992	39104002	0.025726	0.537443	+	ADAM9	ENSG00000168615.12	3' UTR
chr8	39103606	39103643	0.00101194	0.532661	+	ADAM9	ENSG00000168615.12	CDS
chr19	1505494	1505623	0.013827	0.680885	-	ADAMTSL5	ENSG00000185761.11	3' UTR
chr16	50317741	50317835	0.0204103	0.656113	+	ADCY7	ENSG00000121281.13	3' UTR
chr16	50317351	50317446	0.000166608	0.500176	+	ADCY7	ENSG00000121281.13	3' UTR
chr16	3963196	3963281	0.0218846	0.543269	-	ADCY9	ENSG00000162104.10	3' UTR
chr4	22402736	22402790	0.0181016	0.628086	-	ADGRA3	ENSG00000152990.14	CDS
chr4	22401499	22401555	0.00356744	0.504558	-	ADGRA3	ENSG00000152990.14	CDS
chr6	142376546	142376625	0.0135417	0.750278	+	ADGRG6	ENSG00000112414.15	Distal intron
chr6	142437440	142437487	0.0309784	0.724276	+	ADGRG6	ENSG00000112414.15	CDS
chr6	142381958	142381986	0.0237328	0.669218	+	ADGRG6	ENSG00000112414.15	CDS
chr6	142443997	142444061	0.0186457	0.586461	+	ADGRG6	ENSG00000112414.15	3' UTR
chr6	142370341	142370347	0.0365415	0.520275	+	ADGRG6	ENSG00000112414.15	CDS
chr12	1786158	1786245	0.010451	0.657705	+	ADIPOR2	ENSG00000006831.10	3' UTR
chr12	1788085	1788184	0.000148943	0.537802	+	ADIPOR2	ENSG00000006831.10	3' UTR
chr4	7759225	7759331	0.0331212	0.581401	-	AFAP1	ENSG00000196526.10	3' UTR
chr5	132876164	132876218	0.0280658	0.528848	-	AFF4	ENSG00000072364.13	3' UTR
chr5	132879764	132879788	0.00723687	0.52307	-	AFF4	ENSG00000072364.13	3' UTR
chr1	35924049	35924083	0.0392586	0.575274	+	AGO1	ENSG00000092847.13	3' UTR
chr1	35922696	35922733	0.000830467	0.536123	+	AGO1	ENSG00000092847.13	3' UTR
chr21	43984976	43985054	0.0411537	0.531845	+	AGPAT3	ENSG00000160216.21	3' UTR
chr8	6757579	6757647	0.00137097	0.602748	+	AGPAT5	ENSG00000155189.12	3' UTR
chr1	11750414	11750485	0.00302631	0.532269	+	AGTRAP	ENSG00000177674.16	3' UTR
chr14	104938402	104938460	0.0346526	0.605786	-	AHNAK2	ENSG00000185567.7	CDS
chr13	42322684	42322721	0.00516291	0.62818	+	AKAP11	ENSG00000023516.9	3' UTR
chr13	42303557	42303652	0.00381677	0.577948	+	AKAP11	ENSG00000023516.9	CDS
chr13	42299569	42299597	0.0115311	0.555161	+	AKAP11	ENSG00000023516.9	CDS
chr6	151355861	151355908	0.000742657	0.625454	+	AKAP12	ENSG00000131016.17	3' UTR
chr6	151355739	151355765	0.0233316	0.585519	+	AKAP12	ENSG00000131016.17	3' UTR
chr6	151352714	151352837	0.012342	0.567807	+	AKAP12	ENSG00000131016.17	CDS
chr7	92097075	92097097	0.00362591	0.502435	+	AKAP9	ENSG00000127914.17	CDS
chr11	33717367	33717410	0.012305	0.739346	-	AL049629.2|CD59	ENSG00000284969.1||ENSG00000085063.17	CDS
chr11	33710226	33710297	0.0274777	0.65704	-	AL049629.2|CD59	ENSG00000085063.17||ENSG00000284969.1	CDS
chr14	20699940	20700075	0.0173732	0.560237	+	AL163636.2|RNASE4	ENSG00000258818.4||ENSG00000259171.1	3' UTR
chr14	20700130	20700205	0.00518571	0.541775	+	AL163636.2|RNASE4	ENSG00000258818.4||ENSG00000259171.1	3' UTR
chr3	105550187	105550225	0.0298744	0.521122	+	ALCAM	ENSG00000170017.12	CDS
chr12	105022991	105023004	0.00418361	0.543009	-	ALDH1L2	ENSG00000136010.14	3' UTR
chr12	34027807	34027855	0.00691773	0.592373	+	ALG10	ENSG00000139133.7	3' UTR
chr16	56401751	56401788	0.00162543	0.757711	-	AMFR	ENSG00000159461.15	CDS
chr16	56362044	56362175	0.00563186	0.606165	-	AMFR	ENSG00000159461.15	3' UTR
chr16	56414284	56414315	0.0339146	0.593441	-	AMFR	ENSG00000159461.15	CDS
chr16	56362429	56362505	0.0331589	0.554828	-	AMFR	ENSG00000159461.15	3' UTR
chr16	56407979	56408028	0.0059849	0.526735	-	AMFR	ENSG00000159461.15	CDS
chr12	47077862	47077930	0.0207743	0.585937	-	AMIGO2	ENSG00000139211.6	CDS
chr17	68254407	68254439	0.0221236	0.557797	+	AMZ2	ENSG00000196704.13	CDS
chr14	76788775	76788912	0.0133366	0.53863	-	ANGEL1	ENSG00000013523.11	3' UTR
chr5	140528284	140528299	0.000166128	0.71607	+	ANKHD1-EIF4EBP3|ANKHD1	ENSG00000131503.21||ENSG00000254996.5	CDS
chr7	92401055	92401112	0.0156645	0.520938	+	ANKIB1	ENSG00000001629.10	3' UTR
chr4	124669401	124669516	0.0315173	0.582775	-	ANKRD50	ENSG00000151458.12	CDS
chr7	36399088	36399115	0.0334928	0.67429	+	ANLN	ENSG00000011426.11	CDS
chr7	36415760	36415793	0.0361278	0.537478	+	ANLN	ENSG00000011426.11	CDS
chr7	36424692	36424728	0.00729071	0.537165	+	ANLN	ENSG00000011426.11	CDS
chr7	36411058	36411068	0.0115183	0.53269	+	ANLN	ENSG00000011426.11	CDS
chr12	45430229	45430378	0.00574301	0.665864	+	ANO6	ENSG00000177119.16	3' UTR
chr12	45431287	45431410	0.00581801	0.586538	+	ANO6	ENSG00000177119.16	3' UTR
chr2	69247767	69247819	0.000326954	0.677145	+	ANTXR1	ENSG00000169604.19	3' UTR
chr4	80033498	80033527	0.0412606	0.772575	-	ANTXR2	ENSG00000163297.17	CDS
chr4	79907198	79907267	0.0476152	0.75777	-	ANTXR2	ENSG00000163297.17	3' UTR
chr4	79906856	79906920	0.00290024	0.713052	-	ANTXR2	ENSG00000163297.17	3' UTR
chr4	79905505	79905557	0.00117186	0.631597	-	ANTXR2	ENSG00000163297.17	3' UTR
chr4	79905863	79906003	0.000757115	0.614399	-	ANTXR2	ENSG00000163297.17	3' UTR
chr4	79906705	79906762	0.00369266	0.544463	-	ANTXR2	ENSG00000163297.17	3' UTR
chr4	79905574	79905648	0.0302395	0.507513	-	ANTXR2	ENSG00000163297.17	3' UTR
chr5	112843035	112843094	0.00144145	0.524875	+	APC	ENSG00000134982.17	CDS
chr1	150265769	150265795	0.041794	0.811581	-	APH1A	ENSG00000117362.13	3' UTR
chr11	130144446	130144468	0.000183695	0.745817	+	APLP2	ENSG00000084234.17	3' UTR
chr11	130141535	130141541	0.0207575	0.571321	+	APLP2	ENSG00000084234.17	CDS
chr11	130144478	130144513	0.0377657	0.547638	+	APLP2	ENSG00000084234.17	3' UTR
chr11	130144395	130144432	0.000132282	0.510155	+	APLP2	ENSG00000084234.17	3' UTR
chr20	24963383	24963400	0.00479887	0.632297	-	APMAP	ENSG00000101474.12	3' UTR
chr14	32152472	32152490	0.0281934	0.544869	+	ARHGAP5	ENSG00000100852.13	CDS
chr11	73368729	73368775	0.000965297	0.640906	+	ARHGEF17	ENSG00000110237.5	3' UTR
chr11	73368173	73368276	0.0372186	0.603944	+	ARHGEF17	ENSG00000110237.5	3' UTR
chr16	18794634	18794646	0.00442159	0.673295	-	ARL6IP1|AC138811.2	ENSG00000260342.2||ENSG00000170540.15	CDS
chr2	152759934	152760089	0.000776424	0.747897	+	ARL6IP6	ENSG00000177917.11	3' UTR
chr2	152760224	152760244	0.00200901	0.718173	+	ARL6IP6	ENSG00000177917.11	3' UTR
chr2	152759750	152759787	0.0210905	0.606195	+	ARL6IP6	ENSG00000177917.11	CDS
chr2	152735054	152735127	0.0129309	0.567247	+	ARL6IP6	ENSG00000177917.11	CDS
chr2	152760202	152760224	0.0133372	0.554922	+	ARL6IP6	ENSG00000177917.11	3' UTR
chr8	18057534	18057615	0.0467887	0.505454	-	ASAH1	ENSG00000104763.20	CDS
chr1	155478224	155478257	0.0194562	0.736949	-	ASH1L	ENSG00000116539.13	CDS
chr8	61624557	61624669	0.00551421	0.921725	-	ASPH	ENSG00000198363.18	3' UTR
chr8	61501926	61501972	0.00175737	0.780378	-	ASPH	ENSG00000198363.18	3' UTR
chr8	61502666	61502712	0.0397775	0.639257	-	ASPH	ENSG00000198363.18	3' UTR
chr8	61625819	61625876	0.00113309	0.534335	-	ASPH	ENSG00000198363.18	3' UTR
chr20	32438413	32438461	0.000140457	0.534647	+	ASXL1	ENSG00000171456.20	CDS
chr10	87754318	87754472	0.00431416	0.648076	-	ATAD1	ENSG00000138138.13	3' UTR
chr1	212620321	212620436	0.00018965	0.894676	+	ATF3	ENSG00000162772.17	3' UTR
chr1	212619827	212619886	0.000154813	0.679286	+	ATF3	ENSG00000162772.17	3' UTR
chr1	212619886	212620008	0.000544782	0.64076	+	ATF3	ENSG00000162772.17	3' UTR
chr1	212615066	212615107	0.000118246	0.594164	+	ATF3	ENSG00000162772.17	CDS
chr1	212620442	212620646	0.0126528	0.581335	+	ATF3	ENSG00000162772.17	3' UTR
chr1	212619591	212619710	0.0188119	0.542867	+	ATF3	ENSG00000162772.17	3' UTR
chr1	212620114	212620235	0.0175258	0.509852	+	ATF3	ENSG00000162772.17	3' UTR
chr1	161959357	161959376	0.0230303	0.806297	+	ATF6	ENSG00000118217.6	3' UTR
chr11	63627315	63627365	0.0383331	0.568697	-	ATL3	ENSG00000184743.13	3' UTR
chr11	63629036	63629119	0.00155766	0.561781	-	ATL3	ENSG00000184743.13	3' UTR
chr13	112885713	112885767	0.000970806	0.829175	+	ATP11A	ENSG00000068650.18	3' UTR
chr13	112885128	112885278	0.000203604	0.61492	+	ATP11A	ENSG00000068650.18	3' UTR
chr13	112886333	112886376	0.00014253	0.612864	+	ATP11A	ENSG00000068650.18	3' UTR
chr13	112884706	112884771	0.00447014	0.5177	+	ATP11A	ENSG00000068650.18	3' UTR
chr3	182918767	182918815	0.0127803	0.825757	+	ATP11B	ENSG00000058063.16	3' UTR
chr3	182913886	182913959	0.0296526	0.814039	+	ATP11B	ENSG00000058063.16	CDS
chr3	182918049	182918094	0.00656437	0.790823	+	ATP11B	ENSG00000058063.16	CDS
chr3	182913861	182913880	0.0492109	0.774037	+	ATP11B	ENSG00000058063.16	CDS
chr3	182918655	182918712	0.0199413	0.697272	+	ATP11B	ENSG00000058063.16	3' UTR
chr3	182913959	182913989	0.00100263	0.691328	+	ATP11B	ENSG00000058063.16	CDS
chr3	182918094	182918136	0.0474956	0.6279	+	ATP11B	ENSG00000058063.16	CDS
chr3	182865496	182865507	0.0220204	0.594343	+	ATP11B	ENSG00000058063.16	CDS
chr3	182829708	182829749	0.000750644	0.585877	+	ATP11B	ENSG00000058063.16	CDS
chr3	182916062	182916096	0.0133757	0.575936	+	ATP11B	ENSG00000058063.16	Distal intron
chr3	182898634	182898695	0.0313165	0.575729	+	ATP11B	ENSG00000058063.16	CDS
chr3	182859269	182859292	0.00284262	0.565623	+	ATP11B	ENSG00000058063.16	CDS
chr3	182916040	182916061	0.0219374	0.529905	+	ATP11B	ENSG00000058063.16	Distal intron
chr3	182859217	182859261	0.000922391	0.525349	+	ATP11B	ENSG00000058063.16	CDS
chr3	182887689	182887712	0.00282024	0.515851	+	ATP11B	ENSG00000058063.16	CDS
chr3	194428896	194428913	0.000526382	0.966825	-	ATP13A3	ENSG00000133657.16	CDS
chr3	194447032	194447073	0.00320186	0.953598	-	ATP13A3	ENSG00000133657.16	CDS
chr3	194412253	194412283	0.00029197	0.9097	-	ATP13A3	ENSG00000133657.16	CDS
chr3	194477444	194477491	0.00759224	0.908483	-	ATP13A3	ENSG00000133657.16	Distal intron
chr3	194428847	194428896	0.000236426	0.8961	-	ATP13A3	ENSG00000133657.16	CDS
chr3	194437337	194437407	0.014562	0.826798	-	ATP13A3	ENSG00000133657.16	CDS
chr3	194431190	194431224	0.00645647	0.807376	-	ATP13A3	ENSG00000133657.16	CDS
chr3	194441313	194441332	0.0270769	0.771684	-	ATP13A3	ENSG00000133657.16	CDS
chr3	194441344	194441361	0.0162075	0.748617	-	ATP13A3	ENSG00000133657.16	CDS
chr3	194447974	194447989	0.0418494	0.738521	-	ATP13A3	ENSG00000133657.16	CDS
chr3	194447924	194447950	0.0200788	0.7131	-	ATP13A3	ENSG00000133657.16	CDS
chr3	194405973	194405998	0.00010773	0.697414	-	ATP13A3	ENSG00000133657.16	CDS
chr3	194413760	194413802	0.0289622	0.692725	-	ATP13A3	ENSG00000133657.16	CDS
chr3	194448461	194448493	0.00216376	0.683801	-	ATP13A3	ENSG00000133657.16	CDS
chr3	194447073	194447116	0.00243791	0.679464	-	ATP13A3	ENSG00000133657.16	CDS
chr3	194453707	194453729	0.00225249	0.666395	-	ATP13A3	ENSG00000133657.16	CDS
chr3	194444734	194444774	0.0127044	0.665693	-	ATP13A3	ENSG00000133657.16	CDS
chr3	194453729	194453780	0.000685349	0.622598	-	ATP13A3	ENSG00000133657.16	CDS
chr3	194454258	194454272	0.0217442	0.607141	-	ATP13A3	ENSG00000133657.16	CDS
chr3	194454352	194454393	0.0209328	0.566235	-	ATP13A3	ENSG00000133657.16	CDS
chr3	194438866	194438917	0.02143	0.565295	-	ATP13A3	ENSG00000133657.16	CDS
chr3	194444774	194444779	0.0117608	0.56378	-	ATP13A3	ENSG00000133657.16	CDS
chr3	194454272	194454326	0.00287205	0.563697	-	ATP13A3	ENSG00000133657.16	CDS
chr3	194429678	194429694	0.000204906	0.561683	-	ATP13A3	ENSG00000133657.16	CDS
chr3	194425378	194425391	0.000644789	0.558905	-	ATP13A3	ENSG00000133657.16	CDS
chr3	194430291	194430303	0.00100393	0.551069	-	ATP13A3	ENSG00000133657.16	CDS
chr3	194404817	194404844	0.00652606	0.548708	-	ATP13A3	ENSG00000133657.16	3' UTR
chr3	194404272	194404386	0.000799713	0.548583	-	ATP13A3	ENSG00000133657.16	3' UTR
chr3	194430072	194430105	0.0410426	0.537479	-	ATP13A3	ENSG00000133657.16	CDS
chr3	194404006	194404061	0.000375483	0.537402	-	ATP13A3	ENSG00000133657.16	3' UTR
chr3	194429694	194429757	0.00918881	0.522713	-	ATP13A3	ENSG00000133657.16	CDS
chr3	194404386	194404427	0.0187427	0.502617	-	ATP13A3	ENSG00000133657.16	3' UTR
chr12	110345253	110345267	0.000780994	0.65468	+	ATP2A2	ENSG00000174437.17	CDS
chr12	110345267	110345296	0.00949912	0.609529	+	ATP2A2	ENSG00000174437.17	CDS
chr12	110340768	110340800	0.00865386	0.553355	+	ATP2A2	ENSG00000174437.17	CDS
chr1	203740036	203740082	0.0249921	0.711873	+	ATP2B4	ENSG00000058668.15	3' UTR
chr1	203739736	203739819	0.0211573	0.682135	+	ATP2B4	ENSG00000058668.15	CDS
chr1	203741389	203741434	0.0313809	0.624807	+	ATP2B4	ENSG00000058668.15	3' UTR
chr1	203740211	203740261	0.0031098	0.605048	+	ATP2B4	ENSG00000058668.15	3' UTR
chr3	131001224	131001316	0.00382052	0.666381	+	ATP2C1	ENSG00000017260.20	CDS
chr3	131001887	131001951	0.0447939	0.565786	+	ATP2C1	ENSG00000017260.20	3' UTR
chr3	130998294	130998341	0.0321307	0.562727	+	ATP2C1	ENSG00000017260.20	CDS
chr3	130999601	130999659	0.00921934	0.54281	+	ATP2C1	ENSG00000017260.20	CDS
chr3	130997628	130997673	0.0127193	0.516239	+	ATP2C1	ENSG00000017260.20	CDS
chr10	7799037	7799096	0.0220075	0.53963	+	ATP5F1C	ENSG00000165629.20	CDS
chr12	53669242	53669338	0.0323682	0.553698	-	ATP5MC2	ENSG00000135390.21	CDS
chrX	154435302	154435352	0.00551601	0.513295	+	ATP6AP1	ENSG00000071553.17	CDS
chrX	154433636	154433651	0.00118808	0.503143	+	ATP6AP1	ENSG00000071553.17	CDS
chrX	40599647	40599703	0.000100695	0.615539	+	ATP6AP2	ENSG00000182220.15	CDS
chr1	154344230	154344252	0.0403417	0.753553	+	ATP8B2	ENSG00000143515.18	CDS
chr19	41261350	41261393	0.0308308	0.731851	+	AXL	ENSG00000167601.12	3' UTR
chr19	41261321	41261350	0.0338834	0.708723	+	AXL	ENSG00000167601.12	3' UTR
chr19	41261133	41261159	0.0139308	0.663379	+	AXL	ENSG00000167601.12	3' UTR
chr19	41261214	41261243	0.00353278	0.628464	+	AXL	ENSG00000167601.12	3' UTR
chr19	41261249	41261301	0.00593805	0.617172	+	AXL	ENSG00000167601.12	3' UTR
chr19	41261120	41261128	0.026176	0.600295	+	AXL	ENSG00000167601.12	3' UTR
chr19	41261620	41261699	0.0040928	0.57782	+	AXL	ENSG00000167601.12	3' UTR
chr19	41260137	41260154	0.0290037	0.572706	+	AXL	ENSG00000167601.12	3' UTR
chr19	41261600	41261620	0.00847475	0.527554	+	AXL	ENSG00000167601.12	3' UTR
chr19	41261393	41261440	0.0296283	0.525756	+	AXL	ENSG00000167601.12	3' UTR
chr19	41260685	41260735	0.0414925	0.508476	+	AXL	ENSG00000167601.12	3' UTR
chr19	41260154	41260189	0.0198354	0.503824	+	AXL	ENSG00000167601.12	3' UTR
chr15	44715695	44715701	0.00706659	0.518077	+	B2M	ENSG00000166710.20	CDS
chr12	57626350	57626436	0.00429046	0.563472	-	B4GALNT1	ENSG00000135454.14	3' UTR
chr9	33111184	33111252	0.00846395	0.651156	-	B4GALT1	ENSG00000086062.13	3' UTR
chr9	33113460	33113517	0.000348007	0.620724	-	B4GALT1	ENSG00000086062.13	CDS
chr1	161171866	161171917	0.000690912	0.554282	-	B4GALT3	ENSG00000158850.15	CDS
chr18	31684309	31684361	0.0288194	0.542044	-	B4GALT6	ENSG00000118276.11	CDS
chr7	73440528	73440555	0.0101696	0.61971	-	BAZ1B	ENSG00000009954.11	3' UTR
chr20	31665292	31665437	0.00804639	0.531511	-	BCL2L1	ENSG00000171552.13	3' UTR
chr11	118896790	118896873	0.0154525	0.739528	-	BCL9L	ENSG00000186174.12	3' UTR
chr4	42116385	42116478	0.0112493	0.624109	-	BEND4	ENSG00000188848.16	3' UTR
chr16	14664962	14665010	0.0248997	0.521367	+	BFAR	ENSG00000103429.11	CDS
chr13	102807465	102807612	0.020046	0.549287	+	BIVM|BIVM-ERCC5	ENSG00000270181.3||ENSG00000134897.14	CDS
chr2	202555306	202555362	0.010667	0.783169	+	BMPR2	ENSG00000204217.15	CDS
chr2	202561103	202561179	0.0361459	0.510185	+	BMPR2	ENSG00000204217.15	3' UTR
chr8	56961516	56961562	0.0121441	0.772431	-	BPNT2	ENSG00000104331.9	3' UTR
chr8	56960194	56960254	0.0163356	0.740329	-	BPNT2	ENSG00000104331.9	3' UTR
chr8	56963748	56963788	0.00648657	0.701354	-	BPNT2	ENSG00000104331.9	3' UTR
chr8	56962111	56962148	0.0392828	0.627925	-	BPNT2	ENSG00000104331.9	3' UTR
chr8	56958691	56958725	0.00939039	0.560867	-	BPNT2	ENSG00000104331.9	3' UTR
chr8	56963521	56963567	0.0351654	0.544855	-	BPNT2	ENSG00000104331.9	3' UTR
chr7	140753281	140753389	0.0174106	0.543923	-	BRAF	ENSG00000157764.14	CDS
chr19	15238930	15238974	0.000110094	0.917919	-	BRD4	ENSG00000141867.17	CDS
chr19	15239062	15239064	0.00153356	0.661877	-	BRD4	ENSG00000141867.17	CDS
chr19	15244277	15244312	0.042889	0.614197	-	BRD4	ENSG00000141867.17	CDS
chr19	15272822	15272914	0.00195985	0.57625	-	BRD4	ENSG00000141867.17	CDS
chr19	15239430	15239485	0.0199016	0.519282	-	BRD4	ENSG00000141867.17	CDS
chr19	580414	580451	0.0344689	0.541709	+	BSG	ENSG00000172270.20	CDS
chr14	93239908	93240026	0.000231275	0.562972	-	BTBD7	ENSG00000011114.15	3' UTR
chr14	93238997	93239061	0.00122079	0.502741	-	BTBD7	ENSG00000011114.15	3' UTR
chr6	105098518	105098623	0.000321263	0.689878	-	BVES	ENSG00000112276.14	3' UTR
chr1	154207410	154207481	0.00115755	0.560482	-	C1orf43	ENSG00000143612.21	CDS
chr6	169704370	169704394	0.0416386	0.623292	+	C6orf120	ENSG00000185127.6	3' UTR
chr6	24708777	24708778	0.0277427	0.534277	-	C6orf62	ENSG00000112308.13	CDS
chr6	36927367	36927441	0.00616892	0.698437	+	C6orf89	ENSG00000198663.17	3' UTR
chr6	36923912	36923953	0.00936835	0.576235	+	C6orf89	ENSG00000198663.17	3' UTR
chr6	36926613	36926650	0.0293887	0.553763	+	C6orf89	ENSG00000198663.17	3' UTR
chr19	48639551	48639611	0.00630064	0.53737	-	CA11	ENSG00000063180.9	CDS
chr7	128770431	128770446	0.000896577	0.777501	+	CALU	ENSG00000128595.17	3' UTR
chr7	128770413	128770431	0.00046134	0.686373	+	CALU	ENSG00000128595.17	3' UTR
chr7	128770884	128770929	0.00313262	0.642069	+	CALU	ENSG00000128595.17	3' UTR
chr7	128769632	128769655	0.00304684	0.544002	+	CALU	ENSG00000128595.17	3' UTR
chr7	128770597	128770659	0.00905425	0.506354	+	CALU	ENSG00000128595.17	3' UTR
chr17	78993024	78993055	0.00227371	0.688746	-	CANT1	ENSG00000171302.17	3' UTR
chr17	78992971	78993024	0.00988877	0.656659	-	CANT1	ENSG00000171302.17	3' UTR
chr17	78991768	78991811	0.0383498	0.628925	-	CANT1	ENSG00000171302.17	3' UTR
chr5	179729395	179729408	0.00157478	0.570346	+	CANX	ENSG00000127022.15	3' UTR
chr19	36142920	36142921	0.00815752	0.537807	+	CAPNS1	ENSG00000126247.11	CDS
chr17	40167500	40167558	0.0282757	0.669336	+	CASC3	ENSG00000108349.17	CDS
chr7	94555503	94555581	0.00082972	0.556998	+	CASD1	ENSG00000127995.17	CDS
chr7	116561004	116561068	0.00440176	0.802434	+	CAV1	ENSG00000105974.12	3' UTR
chr7	116560835	116560879	0.0154371	0.698619	+	CAV1	ENSG00000105974.12	3' UTR
chr7	116560286	116560383	0.00138377	0.687388	+	CAV1	ENSG00000105974.12	3' UTR
chr7	116560879	116560910	0.0078886	0.679211	+	CAV1	ENSG00000105974.12	3' UTR
chr7	116559338	116559370	0.000244963	0.653756	+	CAV1	ENSG00000105974.12	3' UTR
chr7	116560183	116560238	0.00423022	0.652844	+	CAV1	ENSG00000105974.12	3' UTR
chr7	116560489	116560500	0.0181303	0.64703	+	CAV1	ENSG00000105974.12	3' UTR
chr7	116560620	116560632	0.00044471	0.638563	+	CAV1	ENSG00000105974.12	3' UTR
chr7	116526544	116526561	0.036538	0.603752	+	CAV1	ENSG00000105974.12	CDS
chr7	116560759	116560779	0.00344292	0.550568	+	CAV1	ENSG00000105974.12	3' UTR
chr7	116560114	116560154	0.0138349	0.510635	+	CAV1	ENSG00000105974.12	3' UTR
chr7	116500371	116500444	0.0210404	0.551648	+	CAV2	ENSG00000105971.15	CDS
chr11	119302211	119302255	0.0495839	0.798477	+	CBL	ENSG00000110395.7	3' UTR
chr11	119301429	119301452	0.00130301	0.602866	+	CBL	ENSG00000110395.7	3' UTR
chr11	119300509	119300547	0.0453101	0.576723	+	CBL	ENSG00000110395.7	3' UTR
chr11	119302164	119302196	0.0037212	0.572402	+	CBL	ENSG00000110395.7	3' UTR
chr17	63751941	63751983	0.00728623	0.670953	-	CCDC47	ENSG00000108588.14	CDS
chr17	63751985	63752076	0.0436981	0.595749	-	CCDC47	ENSG00000108588.14	CDS
chr17	63746179	63746202	0.00757708	0.506014	-	CCDC47	ENSG00000108588.14	3' UTR
chr10	59791038	59791059	0.00333941	0.51859	-	CCDC6	ENSG00000108091.11	3' UTR
chr6	131949018	131949058	0.00823364	1.23811	-	CCN2	ENSG00000118523.6	3' UTR
chr6	131949260	131949289	0.0111725	1.20941	-	CCN2	ENSG00000118523.6	CDS
chr6	131948453	131948466	0.00482626	1.08553	-	CCN2	ENSG00000118523.6	3' UTR
chr6	131949164	131949216	0.0273194	1.06384	-	CCN2	ENSG00000118523.6	3' UTR
chr6	131949058	131949135	0.00747893	1.01264	-	CCN2	ENSG00000118523.6	3' UTR
chr6	131948951	131949013	0.00580616	1.00674	-	CCN2	ENSG00000118523.6	3' UTR
chr6	131949135	131949163	0.0115809	0.932037	-	CCN2	ENSG00000118523.6	3' UTR
chr6	131948486	131948540	0.00316745	0.756805	-	CCN2	ENSG00000118523.6	3' UTR
chr6	131948830	131948860	0.0181086	0.728918	-	CCN2	ENSG00000118523.6	3' UTR
chr14	20316486	20316560	0.00204449	0.942014	-	CCNB1IP1	ENSG00000100814.18	CDS
chr14	20326713	20326795	0.00300404	0.767653	-	CCNB1IP1	ENSG00000100814.18	5' UTR
chr14	20311517	20311552	0.0189198	0.528093	-	CCNB1IP1	ENSG00000100814.18	CDS
chr14	99510723	99510775	0.00108746	0.637035	+	CCNK	ENSG00000090061.17	CDS
chr12	48694257	48694274	0.0142575	0.656708	-	CCNT1	ENSG00000129315.11	CDS
chr15	55355328	55355444	0.00724516	0.640105	-	CCPG1	ENSG00000260916.7	3' UTR
chr15	73713463	73713517	0.00102487	0.662234	+	CD276	ENSG00000103855.18	3' UTR
chr11	35231249	35231303	0.00185749	1.15947	+	CD44	ENSG00000026508.20	3' UTR
chr11	35231305	35231397	0.000103987	1.0722	+	CD44	ENSG00000026508.20	3' UTR
chr11	35230231	35230241	0.000111848	0.975995	+	CD44	ENSG00000026508.20	3' UTR
chr11	35229811	35229832	0.0103411	0.967659	+	CD44	ENSG00000026508.20	3' UTR
chr11	35230247	35230312	0.000137676	0.963036	+	CD44	ENSG00000026508.20	3' UTR
chr11	35232212	35232226	0.0110703	0.892339	+	CD44	ENSG00000026508.20	3' UTR
chr11	35230557	35230624	0.001654	0.849259	+	CD44	ENSG00000026508.20	3' UTR
chr11	35231548	35231648	0.000826389	0.825915	+	CD44	ENSG00000026508.20	3' UTR
chr11	35231187	35231249	0.000205783	0.820994	+	CD44	ENSG00000026508.20	3' UTR
chr11	35229832	35229898	0.00766333	0.775277	+	CD44	ENSG00000026508.20	3' UTR
chr11	35230748	35230817	0.00157343	0.688445	+	CD44	ENSG00000026508.20	3' UTR
chr11	35230890	35230947	0.0240726	0.687638	+	CD44	ENSG00000026508.20	3' UTR
chr11	35231516	35231538	0.00190238	0.681711	+	CD44	ENSG00000026508.20	3' UTR
chr11	35229900	35229936	0.000598906	0.664755	+	CD44	ENSG00000026508.20	3' UTR
chr11	35230045	35230062	0.000284973	0.664324	+	CD44	ENSG00000026508.20	3' UTR
chr11	35230721	35230748	0.00545926	0.649301	+	CD44	ENSG00000026508.20	3' UTR
chr11	35232264	35232272	0.013685	0.641598	+	CD44	ENSG00000026508.20	3' UTR
chr11	35219315	35219319	0.0175542	0.604696	+	CD44	ENSG00000026508.20	CDS
chr11	35229770	35229811	0.0227612	0.590728	+	CD44	ENSG00000026508.20	3' UTR
chr11	35230312	35230348	0.00158577	0.590515	+	CD44	ENSG00000026508.20	3' UTR
chr11	35231538	35231548	0.000111956	0.583278	+	CD44	ENSG00000026508.20	3' UTR
chr11	35192995	35193010	0.0164478	0.576492	+	CD44	ENSG00000026508.20	Distal intron
chr11	35158158	35158187	0.0148623	0.576251	+	CD44	ENSG00000026508.20	Distal intron
chr11	35219319	35219381	0.0288257	0.562717	+	CD44	ENSG00000026508.20	CDS
chr11	35231115	35231151	0.00543178	0.546094	+	CD44	ENSG00000026508.20	3' UTR
chr11	35176578	35176591	0.00214853	0.514034	+	CD44	ENSG00000026508.20	CDS
chr11	35229726	35229770	0.0219706	0.510984	+	CD44	ENSG00000026508.20	3' UTR
chr11	35192808	35192871	0.0372263	0.510536	+	CD44	ENSG00000026508.20	Distal intron
chr11	35166609	35166690	0.0211867	0.500389	+	CD44	ENSG00000026508.20	Distal intron
chr3	108080024	108080112	0.0377745	0.698831	-	CD47	ENSG00000196776.16	CDS
chr1	207326780	207326827	0.000231985	0.639736	+	CD55	ENSG00000196352.16	CDS
chr1	207324672	207324749	0.000500907	0.576939	+	CD55	ENSG00000196352.16	CDS
chr1	207337331	207337406	0.017173	0.500594	+	CD55	ENSG00000196352.16	CDS
chr11	33706996	33707052	0.00146225	0.975835	-	CD59	ENSG00000085063.17	3' UTR
chr11	33706209	33706283	0.00997413	0.830592	-	CD59	ENSG00000085063.17	3' UTR
chr11	33709634	33709699	0.00416477	0.762188	-	CD59	ENSG00000085063.17	3' UTR
chr11	33707197	33707277	0.00767357	0.758086	-	CD59	ENSG00000085063.17	3' UTR
chr11	33705814	33705888	0.00539681	0.717944	-	CD59	ENSG00000085063.17	3' UTR
chr11	33708550	33708602	0.00126972	0.717927	-	CD59	ENSG00000085063.17	3' UTR
chr11	33709544	33709623	0.0244456	0.620051	-	CD59	ENSG00000085063.17	3' UTR
chr11	33708865	33708892	0.0406036	0.585975	-	CD59	ENSG00000085063.17	3' UTR
chr11	33706821	33706996	0.017148	0.552507	-	CD59	ENSG00000085063.17	3' UTR
chr11	33709468	33709500	0.00107324	0.53552	-	CD59	ENSG00000085063.17	3' UTR
chr11	33705322	33705375	0.00823867	0.517365	-	CD59	ENSG00000085063.17	3' UTR
chr17	7579899	7579964	0.000336123	0.908294	+	CD68	ENSG00000129226.14	CDS
chr17	7579964	7580023	0.0312864	0.775548	+	CD68	ENSG00000129226.14	CDS
chr17	7581536	7581568	0.000288619	0.698555	+	CD68	ENSG00000129226.14	3' UTR
chr17	7579811	7579832	0.00043219	0.658518	+	CD68	ENSG00000129226.14	CDS
chr17	7580183	7580217	0.00491725	0.605388	+	CD68	ENSG00000129226.14	CDS
chrX	150767359	150767419	0.000153428	0.653973	-	CD99L2	ENSG00000102181.21	3' UTR
chrX	150768252	150768310	0.000111468	0.60368	-	CD99L2	ENSG00000102181.21	3' UTR
chrX	150768156	150768230	0.0419327	0.509308	-	CD99L2	ENSG00000102181.21	3' UTR
chr3	48157603	48157638	0.000210845	0.511179	-	CDC25A	ENSG00000164045.12	3' UTR
chr2	37643609	37643658	0.0116203	0.528296	-	CDC42EP3	ENSG00000163171.8	3' UTR
chr3	45083464	45083535	0.023842	0.859121	-	CDCP1	ENSG00000163814.8	3' UTR
chr3	45083019	45083144	0.000490626	0.797428	-	CDCP1	ENSG00000163814.8	3' UTR
chr3	45085424	45085518	0.0166227	0.796284	-	CDCP1	ENSG00000163814.8	3' UTR
chr3	45085629	45085668	0.016226	0.733267	-	CDCP1	ENSG00000163814.8	CDS
chr3	45083549	45083589	0.00785174	0.687804	-	CDCP1	ENSG00000163814.8	3' UTR
chr3	45084044	45084113	0.000424641	0.669655	-	CDCP1	ENSG00000163814.8	3' UTR
chr3	45084137	45084267	0.000107295	0.638328	-	CDCP1	ENSG00000163814.8	3' UTR
chr3	45085236	45085315	0.00127768	0.584831	-	CDCP1	ENSG00000163814.8	3' UTR
chr3	45084843	45084934	0.0406203	0.521969	-	CDCP1	ENSG00000163814.8	3' UTR
chr3	45083401	45083459	0.000231525	0.521484	-	CDCP1	ENSG00000163814.8	3' UTR
chr20	5191993	5192083	0.000165073	0.877335	+	CDS2	ENSG00000101290.14	3' UTR
chr20	5191017	5191064	0.00346537	0.621079	+	CDS2	ENSG00000101290.14	3' UTR
chr20	5189106	5189154	0.02673	0.520718	+	CDS2	ENSG00000101290.14	CDS
chr10	93528690	93528749	0.0264457	0.554792	+	CEP55	ENSG00000138180.16	3' UTR
chr1	111184865	111184941	0.032618	0.521874	+	CEPT1	ENSG00000134255.14	3' UTR
chr1	150967393	150967444	0.0207028	0.727546	-	CERS2	ENSG00000143418.20	CDS
chr1	150967694	150967710	0.000309304	0.722845	-	CERS2	ENSG00000143418.20	CDS
chr1	150967710	150967714	0.0449932	0.611393	-	CERS2	ENSG00000143418.20	CDS
chr1	150967391	150967393	0.0186328	0.595209	-	CERS2	ENSG00000143418.20	CDS
chr1	150966217	150966254	0.00712032	0.552211	-	CERS2	ENSG00000143418.20	CDS
chr1	150966254	150966287	0.0301729	0.539546	-	CERS2	ENSG00000143418.20	CDS
chr1	150965567	150965610	0.00447874	0.522144	-	CERS2	ENSG00000143418.20	3' UTR
chr12	50130485	50130551	0.00997543	0.745838	-	CERS5	ENSG00000139624.14	CDS
chr12	50138580	50138602	0.000371895	0.660192	-	CERS5	ENSG00000139624.14	CDS
chr12	50129840	50129948	0.0105247	0.592721	-	CERS5	ENSG00000139624.14	3' UTR
chr12	50135950	50136068	0.000515761	0.525856	-	CERS5	ENSG00000139624.14	CDS
chr2	168774283	168774293	0.017076	0.575412	+	CERS6	ENSG00000172292.15	3' UTR
chr14	34712846	34712932	0.0140587	0.500645	-	CFL2	ENSG00000165410.15	CDS
chr12	6587905	6587949	0.0114203	0.567972	-	CHD4	ENSG00000111642.16	CDS
chr12	6595392	6595428	0.0333075	0.543077	-	CHD4	ENSG00000111642.16	CDS
chr17	7454450	7454517	0.000295224	0.750667	+	CHRNB1	ENSG00000170175.11	CDS
chr12	104760612	104760717	0.00290829	0.606411	+	CHST11	ENSG00000171310.11	3' UTR
chr12	104760559	104760600	0.0155775	0.593235	+	CHST11	ENSG00000171310.11	3' UTR
chr12	104759919	104759985	0.00360682	0.55545	+	CHST11	ENSG00000171310.11	3' UTR
chr10	124007956	124008040	0.00767842	0.677484	-	CHST15	ENSG00000182022.18	3' UTR
chr15	101177609	101177676	0.0277802	0.517457	-	CHSY1	ENSG00000131873.7	CDS
chr9	128167096	128167149	0.0086233	0.564116	-	CIZ1	ENSG00000148337.21	CDS
chr12	106238322	106238421	0.0388315	0.526015	-	CKAP4	ENSG00000136026.14	3' UTR
chr11	46755037	46755067	0.00326825	0.801671	-	CKAP5	ENSG00000175216.15	CDS
chr11	46758922	46759028	0.0037461	0.604923	-	CKAP5	ENSG00000175216.15	CDS
chr4	169720320	169720372	0.0116733	0.551314	+	CLCN3	ENSG00000109572.14	3' UTR
chrX	50093257	50093414	0.00673703	0.742622	+	CLCN5	ENSG00000171365.17	3' UTR
chr3	190306791	190306867	0.0149022	1.03126	-	CLDN1	ENSG00000163347.6	3' UTR
chr3	190306658	190306779	0.0118528	0.552624	-	CLDN1	ENSG00000163347.6	3' UTR
chr3	190306867	190306965	0.00737424	0.535719	-	CLDN1	ENSG00000163347.6	3' UTR
chr7	90414241	90414342	0.0191461	0.52614	+	CLDN12	ENSG00000157224.16	3' UTR
chr3	98516739	98516774	0.00237661	0.531891	-	CLDND1	ENSG00000080822.17	CDS
chr19	36014911	36014985	0.00488234	0.67497	-	CLIP3	ENSG00000105270.15	3' UTR
chr11	123072887	123073013	0.00516098	0.787762	-	CLMP	ENSG00000166250.12	3' UTR
chr11	123070384	123070464	0.0047311	0.584003	-	CLMP	ENSG00000166250.12	3' UTR
chr12	7157514	7157661	0.00015159	0.556627	+	CLSTN3	ENSG00000139182.15	CDS
chr16	81710821	81710974	0.00122515	0.532003	+	CMIP	ENSG00000153815.16	3' UTR
chr16	66613584	66613626	0.00144532	0.536719	+	CMTM3	ENSG00000140931.20	3' UTR
chr16	66615760	66615837	0.00943145	0.560231	-	CMTM4	ENSG00000183723.13	3' UTR
chr3	32482789	32482860	0.00230349	0.755394	-	CMTM6	ENSG00000091317.8	3' UTR
chr1	94897874	94897890	0.00685497	0.630019	-	CNN3	ENSG00000117519.16	CDS
chr4	77774585	77774670	0.0181033	0.504402	-	CNOT6L	ENSG00000138767.13	CDS
chr6	42939194	42939220	0.0407105	0.510295	+	CNPY3	ENSG00000137161.17	3' UTR
chr19	17582256	17582314	0.01096	0.553289	+	COLGALT1	ENSG00000130309.11	3' UTR
chr19	17582444	17582561	0.00851048	0.530637	+	COLGALT1	ENSG00000130309.11	3' UTR
chr12	68854614	68854789	0.0019409	1.03937	-	CPM	ENSG00000135678.12	3' UTR
chr12	68855216	68855278	0.000430748	0.95099	-	CPM	ENSG00000135678.12	3' UTR
chr12	68854523	68854614	0.00661268	0.890106	-	CPM	ENSG00000135678.12	3' UTR
chr12	68854438	68854523	0.0016811	0.861299	-	CPM	ENSG00000135678.12	3' UTR
chr12	68854789	68854833	0.0140028	0.856983	-	CPM	ENSG00000135678.12	3' UTR
chr12	68855318	68855354	0.00566414	0.803434	-	CPM	ENSG00000135678.12	3' UTR
chr12	68855146	68855207	0.0147136	0.757782	-	CPM	ENSG00000135678.12	3' UTR
chr12	68856010	68856067	0.0139808	0.729056	-	CPM	ENSG00000135678.12	3' UTR
chr12	68856468	68856546	0.00179869	0.542178	-	CPM	ENSG00000135678.12	CDS
chr12	68856317	68856468	0.0136764	0.525275	-	CPM	ENSG00000135678.12	CDS
chr14	92134249	92134267	0.00275632	0.583382	+	CPSF2	ENSG00000165934.13	CDS
chr11	46320884	46320981	0.0199662	0.574952	+	CREB3L1	ENSG00000157613.11	3' UTR
chr16	3773864	3773917	0.0230736	0.647916	-	CREBBP	ENSG00000005339.15	CDS
chr12	12643233	12643344	0.0332997	0.509329	+	CREBL2	ENSG00000111269.3	3' UTR
chr1	167548007	167548075	0.000658322	0.574421	-	CREG1	ENSG00000143162.9	CDS
chr2	36549979	36550116	0.00303302	0.747601	+	CRIM1	ENSG00000150938.10	3' UTR
chr2	36550139	36550204	0.000212906	0.668256	+	CRIM1	ENSG00000150938.10	3' UTR
chr2	36549480	36549531	0.0316111	0.596338	+	CRIM1	ENSG00000150938.10	3' UTR
chr2	36547107	36547139	0.00477989	0.526106	+	CRIM1	ENSG00000150938.10	CDS
chr2	36549908	36549966	0.00517408	0.519507	+	CRIM1	ENSG00000150938.10	3' UTR
chr2	36550246	36550324	0.00426737	0.514651	+	CRIM1	ENSG00000150938.10	3' UTR
chr3	33129984	33130028	0.00089978	0.620789	+	CRTAP	ENSG00000170275.15	CDS
chr3	33129943	33129984	0.0228093	0.523757	+	CRTAP	ENSG00000170275.15	CDS
chr15	90593659	90593703	0.0137712	0.500153	+	CRTC3	ENSG00000140577.16	CDS
chr3	37983728	37983798	0.00457498	0.587528	+	CTDSPL	ENSG00000144677.15	3' UTR
chr8	11844475	11844501	0.0345053	0.808572	-	CTSB	ENSG00000164733.21	3' UTR
chr8	11844633	11844672	0.00042006	0.776915	-	CTSB	ENSG00000164733.21	3' UTR
chr8	11847138	11847162	0.000613147	0.755121	-	CTSB	ENSG00000164733.21	CDS
chr8	11844506	11844578	0.00433681	0.710238	-	CTSB	ENSG00000164733.21	3' UTR
chr8	11845663	11845685	0.00138727	0.686736	-	CTSB	ENSG00000164733.21	CDS
chr8	11845182	11845213	0.0390449	0.663708	-	CTSB	ENSG00000164733.21	CDS
chr8	11845138	11845182	0.00152811	0.598665	-	CTSB	ENSG00000164733.21	CDS
chr8	11853329	11853334	0.00351534	0.591053	-	CTSB	ENSG00000164733.21	CDS
chr8	11847683	11847738	0.000388152	0.587973	-	CTSB	ENSG00000164733.21	CDS
chr8	11844064	11844134	0.036584	0.573692	-	CTSB	ENSG00000164733.21	3' UTR
chr8	11844395	11844418	0.0312447	0.570433	-	CTSB	ENSG00000164733.21	3' UTR
chr8	11845078	11845138	0.00244453	0.565039	-	CTSB	ENSG00000164733.21	CDS
chr8	11847067	11847085	0.00180478	0.548509	-	CTSB	ENSG00000164733.21	CDS
chr8	11852671	11852694	0.000405649	0.542997	-	CTSB	ENSG00000164733.21	CDS
chr8	11845702	11845756	0.00251589	0.5018	-	CTSB	ENSG00000164733.21	CDS
chr11	88296195	88296257	0.0227773	0.593435	-	CTSC	ENSG00000109861.16	CDS
chr11	88294038	88294207	0.0181008	0.592239	-	CTSC	ENSG00000109861.16	CDS
chr11	1758997	1759029	0.0024986	0.514903	-	CTSD|AC068580.4	ENSG00000250644.3||ENSG00000117984.14	CDS
chr22	42619296	42619382	0.00708065	0.776644	-	CYB5R3	ENSG00000100243.21	3' UTR
chr2	171556598	171556742	0.00348306	0.626086	+	CYBRD1	ENSG00000071967.12	3' UTR
chr2	171555797	171555844	0.037205	0.593891	+	CYBRD1	ENSG00000071967.12	3' UTR
chr2	171556785	171556844	0.00231249	0.574648	+	CYBRD1	ENSG00000071967.12	3' UTR
chr2	171555700	171555756	0.026741	0.556118	+	CYBRD1	ENSG00000071967.12	3' UTR
chr4	107951708	107951874	0.0168412	0.637829	+	CYP2U1	ENSG00000155016.18	3' UTR
chr7	6163499	6163663	0.0413809	0.739054	-	CYTH3	ENSG00000008256.16	3' UTR
chr3	49532169	49532228	0.0131759	0.694225	+	DAG1	ENSG00000173402.12	CDS
chr9	37842096	37842206	0.0233695	0.704145	+	DCAF10	ENSG00000122741.16	CDS
chr9	37862827	37862902	0.00117389	0.677485	+	DCAF10	ENSG00000122741.16	3' UTR
chr9	37854917	37854953	0.0036626	0.520696	+	DCAF10	ENSG00000122741.16	CDS
chr3	98868141	98868154	0.00373205	0.85799	-	DCBLD2	ENSG00000057019.16	Distal intron
chr3	98858923	98858974	0.00128462	0.848003	-	DCBLD2	ENSG00000057019.16	Distal intron
chr3	98849594	98849597	0.0120361	0.799948	-	DCBLD2	ENSG00000057019.16	CDS
chr3	98858197	98858230	0.00531453	0.786478	-	DCBLD2	ENSG00000057019.16	Distal intron
chr3	98858449	98858499	0.000236488	0.711769	-	DCBLD2	ENSG00000057019.16	Distal intron
chr3	98858108	98858143	0.0144048	0.690876	-	DCBLD2	ENSG00000057019.16	Distal intron
chr3	98859648	98859667	0.015461	0.674647	-	DCBLD2	ENSG00000057019.16	Distal intron
chr3	98849571	98849594	0.0426385	0.635252	-	DCBLD2	ENSG00000057019.16	CDS
chr3	98858052	98858092	0.0077504	0.616209	-	DCBLD2	ENSG00000057019.16	Distal intron
chr3	98797595	98797680	0.0405226	0.584382	-	DCBLD2	ENSG00000057019.16	3' UTR
chr3	98857362	98857409	0.00186857	0.558515	-	DCBLD2	ENSG00000057019.16	Distal intron
chr3	98859919	98859962	0.049507	0.550357	-	DCBLD2	ENSG00000057019.16	Distal intron
chr3	98799720	98799745	0.0270348	0.502249	-	DCBLD2	ENSG00000057019.16	CDS
chr3	53290808	53290833	0.0431778	0.513877	-	DCP1A	ENSG00000272886.6	CDS
chr4	182890318	182890354	0.000713506	0.577228	-	DCTD	ENSG00000129187.14	3' UTR
chr4	182891143	182891249	0.0216585	0.541445	-	DCTD	ENSG00000129187.14	3' UTR
chr1	162767298	162767342	0.0163421	0.660339	+	DDR2	ENSG00000162733.19	CDS
chr12	31387521	31387615	0.00955892	0.513495	-	DENND5B	ENSG00000170456.16	CDS
chr8	123015392	123015440	0.00937518	0.666866	-	DERL1	ENSG00000136986.10	3' UTR
chr8	123014943	123014978	0.00816764	0.53158	-	DERL1	ENSG00000136986.10	3' UTR
chr8	123015336	123015343	0.00161926	0.518565	-	DERL1	ENSG00000136986.10	3' UTR
chr1	10458098	10458165	0.00492794	0.517111	-	DFFA	ENSG00000160049.12	3' UTR
chr5	141515217	141515241	0.023516	0.596033	-	DIAPH1	ENSG00000131504.17	3' UTR
chr15	40369182	40369270	0.00353958	0.534956	+	DISP2	ENSG00000140323.6	CDS
chr11	11963963	11964034	0.0470588	0.639771	-	DKK3	ENSG00000050165.18	3' UTR
chr2	182740340	182740387	0.00867373	0.594995	+	DNAJC10	ENSG00000077232.18	CDS
chr2	182778961	182779034	0.000130492	0.552738	+	DNAJC10	ENSG00000077232.18	3' UTR
chr2	182756312	182756406	0.0287771	0.550087	+	DNAJC10	ENSG00000077232.18	CDS
chr13	95791471	95791528	0.0235397	0.604518	+	DNAJC3	ENSG00000102580.15	3' UTR
chr13	95793113	95793237	0.0371293	0.558491	+	DNAJC3	ENSG00000102580.15	3' UTR
chr13	95793515	95793576	0.00131849	0.521719	+	DNAJC3	ENSG00000102580.15	3' UTR
chr19	12878428	12878521	0.00210528	0.524754	-	DNASE2	ENSG00000105612.9	CDS
chr11	119101062	119101075	0.0458199	0.566149	-	DPAGT1	ENSG00000172269.19	CDS
chr7	34929113	34929159	0.00979958	0.612852	-	DPY19L1	ENSG00000173852.15	3' UTR
chr7	34938094	34938118	0.00113541	0.584567	-	DPY19L1	ENSG00000173852.15	CDS
chr19	32453216	32453277	0.00404453	0.57323	+	DPY19L3	ENSG00000178904.19	CDS
chr19	32484517	32484570	0.0125623	0.506457	+	DPY19L3	ENSG00000178904.19	3' UTR
chr8	94791432	94791564	0.0170173	0.540745	+	DPY19L4	ENSG00000156162.16	3' UTR
chr1	111118162	111118240	0.0318625	0.686138	-	DRAM2	ENSG00000156171.14	CDS
chr1	111131423	111131501	0.0293086	0.666466	-	DRAM2	ENSG00000156171.14	CDS
chr1	111126245	111126300	0.0402666	0.611544	-	DRAM2	ENSG00000156171.14	CDS
chr1	111118017	111118117	0.0124517	0.501015	-	DRAM2	ENSG00000156171.14	3' UTR
chr18	31065102	31065149	0.0283236	0.680071	-	DSC2	ENSG00000134755.17	3' UTR
chr18	31067494	31067519	0.0359463	0.536081	-	DSC2	ENSG00000134755.17	3' UTR
chr18	31070770	31070829	0.0104277	0.525039	-	DSC2	ENSG00000134755.17	CDS
chr18	31004340	31004364	0.013662	0.520862	-	DSC3	ENSG00000134762.17	CDS
chr18	30993324	30993366	0.0200944	0.51088	-	DSC3	ENSG00000134762.17	3' UTR
chr18	31546865	31546922	0.000979991	0.522171	+	DSG2	ENSG00000046604.13	3' UTR
chr18	31546551	31546570	0.0159669	0.501561	+	DSG2	ENSG00000046604.13	CDS
chr6	56492360	56492433	0.00741722	0.62891	-	DST	ENSG00000151914.20	CDS
chr6	56482068	56482150	0.0427569	0.595246	-	DST	ENSG00000151914.20	CDS
chr6	56460130	56460241	0.0413089	0.568178	-	DST	ENSG00000151914.20	CDS
chr6	56458294	56458344	0.0013216	0.565166	-	DST	ENSG00000151914.20	3' UTR
chr21	37513116	37513206	0.00177804	0.562404	+	DYRK1A	ENSG00000157540.22	3' UTR
chr3	15439711	15439737	0.0433222	0.500603	+	EAF1	ENSG00000144597.14	3' UTR
chr1	184717563	184717609	0.00391203	0.754758	-	EDEM3	ENSG00000116406.19	CDS
chr1	184712432	184712505	0.00433377	0.569356	-	EDEM3	ENSG00000116406.19	CDS
chr16	22285147	22285218	0.00173649	0.549993	+	EEF2K	ENSG00000103319.12	3' UTR
chr16	22285069	22285125	0.0377769	0.51788	+	EEF2K	ENSG00000103319.12	3' UTR
chr1	46677461	46677585	0.0185264	0.509584	-	EFCAB14	ENSG00000159658.13	3' UTR
chr7	55201315	55201352	0.021245	0.68714	+	EGFR	ENSG00000146648.19	CDS
chr7	55211071	55211166	0.00955159	0.681741	+	EGFR	ENSG00000146648.19	3' UTR
chr7	55206517	55206574	0.00299163	0.583014	+	EGFR	ENSG00000146648.19	3' UTR
chr7	55206436	55206464	0.0123004	0.564143	+	EGFR	ENSG00000146648.19	3' UTR
chr7	55210869	55210980	0.0168382	0.551994	+	EGFR	ENSG00000146648.19	3' UTR
chr7	55206112	55206128	0.0341532	0.548273	+	EGFR	ENSG00000146648.19	3' UTR
chr3	150568180	150568283	0.00757519	0.973647	+	EIF2A	ENSG00000144895.12	CDS
chr12	10506647	10506700	0.00113159	0.557465	+	EIF2S3B	ENSG00000180574.3	CDS
chr22	36516744	36516788	0.000154455	0.680485	-	EIF3D	ENSG00000100353.18	CDS
chr11	7992883	7992965	0.0318911	0.502778	+	EIF3F	ENSG00000175390.14	CDS
chr12	96259819	96259850	0.0093425	0.589282	+	ELK3	ENSG00000111145.8	CDS
chr12	96259783	96259819	0.0293926	0.557821	+	ELK3	ENSG00000111145.8	CDS
chr1	43363766	43363906	0.0354819	0.62046	-	ELOVL1	ENSG00000066322.15	3' UTR
chr6	53267467	53267495	0.00203383	0.700065	-	ELOVL5	ENSG00000012660.14	3' UTR
chr6	53276194	53276228	0.0085322	0.68081	-	ELOVL5	ENSG00000012660.14	CDS
chr6	53270703	53270726	0.00876688	0.648665	-	ELOVL5	ENSG00000012660.14	CDS
chr6	53291954	53291958	0.00250981	0.578815	-	ELOVL5	ENSG00000012660.14	CDS
chr5	60753987	60754046	0.0432572	0.679548	-	ELOVL7	ENSG00000164181.14	3' UTR
chr12	13216130	13216164	0.0011706	1.30475	+	EMP1	ENSG00000134531.10	3' UTR
chr12	13215156	13215229	0.000280028	1.28882	+	EMP1	ENSG00000134531.10	3' UTR
chr12	13216481	13216559	0.00176308	1.28147	+	EMP1	ENSG00000134531.10	3' UTR
chr12	13219249	13219275	0.000213289	1.21305	+	EMP1	ENSG00000134531.10	3' UTR
chr12	13216360	13216446	0.00011718	1.12809	+	EMP1	ENSG00000134531.10	CDS
chr12	13215771	13215878	0.000114577	1.11437	+	EMP1	ENSG00000134531.10	3' UTR
chr12	13216596	13216706	0.0011428	1.06043	+	EMP1	ENSG00000134531.10	3' UTR
chr12	13215090	13215156	0.00873171	1.05792	+	EMP1	ENSG00000134531.10	3' UTR
chr12	13215584	13215644	0.00233812	1.04901	+	EMP1	ENSG00000134531.10	3' UTR
chr12	13216559	13216596	0.000214937	1.02525	+	EMP1	ENSG00000134531.10	3' UTR
chr12	13215530	13215584	0.000679166	0.975737	+	EMP1	ENSG00000134531.10	3' UTR
chr12	13214892	13214950	0.000586425	0.965594	+	EMP1	ENSG00000134531.10	3' UTR
chr12	13216203	13216218	0.00185694	0.944414	+	EMP1	ENSG00000134531.10	3' UTR
chr12	13216718	13216744	0.0295006	0.914752	+	EMP1	ENSG00000134531.10	3' UTR
chr12	13214950	13215009	0.00189459	0.906099	+	EMP1	ENSG00000134531.10	3' UTR
chr12	13216085	13216130	0.0163507	0.899748	+	EMP1	ENSG00000134531.10	3' UTR
chr12	13215664	13215761	0.00383281	0.892531	+	EMP1	ENSG00000134531.10	3' UTR
chr12	13215388	13215455	0.0109092	0.839672	+	EMP1	ENSG00000134531.10	3' UTR
chr12	13215277	13215313	0.000469839	0.838661	+	EMP1	ENSG00000134531.10	3' UTR
chr12	13215878	13215929	0.000649646	0.807898	+	EMP1	ENSG00000134531.10	3' UTR
chr12	13215009	13215056	0.00743855	0.807612	+	EMP1	ENSG00000134531.10	3' UTR
chr12	13211533	13211550	0.0263264	0.802246	+	EMP1	ENSG00000134531.10	CDS
chr12	13214778	13214884	0.00536967	0.750148	+	EMP1	ENSG00000134531.10	3' UTR
chr12	13216264	13216297	0.00016927	0.728203	+	EMP1	ENSG00000134531.10	3' UTR
chr12	13215313	13215386	0.000495452	0.708444	+	EMP1	ENSG00000134531.10	3' UTR
chr12	13215962	13215979	0.00235182	0.67347	+	EMP1	ENSG00000134531.10	3' UTR
chr12	13196822	13196871	0.00391949	0.634835	+	EMP1	ENSG00000134531.10	5' UTR
chr12	13213488	13213509	0.0360865	0.617339	+	EMP1	ENSG00000134531.10	CDS
chr12	13215466	13215530	0.00662052	0.608978	+	EMP1	ENSG00000134531.10	3' UTR
chr12	13214710	13214778	0.007675	0.59898	+	EMP1	ENSG00000134531.10	3' UTR
chr12	13213512	13213561	0.00741166	0.541079	+	EMP1	ENSG00000134531.10	CDS
chr12	13215979	13216018	0.00918953	0.511354	+	EMP1	ENSG00000134531.10	3' UTR
chr14	73964655	73964722	0.00135244	0.504344	-	ENTPD5	ENSG00000187097.12	3' UTR
chr14	73963614	73963646	0.0113209	0.503588	-	ENTPD5	ENSG00000187097.12	3' UTR
chr18	45851438	45851494	0.00715271	0.685664	-	EPG5	ENSG00000152223.15	3' UTR
chr1	16153106	16153124	0.0391176	0.624131	-	EPHA2	ENSG00000142627.13	Distal intron
chr19	11377973	11378144	0.00137693	0.718034	-	EPOR	ENSG00000187266.14	CDS
chr19	11377660	11377750	0.0287544	0.501684	-	EPOR	ENSG00000187266.14	3' UTR
chr5	96775520	96775574	0.00367879	0.538562	-	ERAP1	ENSG00000164307.13	3' UTR
chr19	45363674	45363697	0.0219331	0.841095	-	ERCC2	ENSG00000104884.16	5' splice site
chr2	238167585	238167650	0.00493038	0.583523	+	ERFE	ENSG00000178752.16	3' UTR
chr12	29343232	29343283	0.000785488	0.954507	-	ERGIC2	ENSG00000087502.18	CDS
chr2	53818039	53818093	0.00337858	0.686299	+	ERLEC1	ENSG00000068912.14	3' UTR
chr10	100151069	100151111	0.0126234	0.896065	-	ERLIN1	ENSG00000107566.14	3' UTR
chr10	100151377	100151462	0.00258648	0.78452	-	ERLIN1	ENSG00000107566.14	3' UTR
chr10	100151699	100151781	0.000254183	0.677398	-	ERLIN1	ENSG00000107566.14	3' UTR
chr10	100151473	100151603	0.0105173	0.676378	-	ERLIN1	ENSG00000107566.14	3' UTR
chr10	100150732	100150799	0.00063691	0.662101	-	ERLIN1	ENSG00000107566.14	3' UTR
chr10	100151617	100151676	0.00454489	0.658957	-	ERLIN1	ENSG00000107566.14	3' UTR
chr10	100150660	100150677	0.0118013	0.649719	-	ERLIN1	ENSG00000107566.14	3' UTR
chr10	100151329	100151345	0.00021432	0.509928	-	ERLIN1	ENSG00000107566.14	3' UTR
chr8	37754715	37754764	0.0217467	0.558368	+	ERLIN2	ENSG00000147475.17	3' UTR
chr9	5786659	5786760	0.00156045	0.790323	-	ERMP1	ENSG00000099219.14	3' UTR
chr9	5801186	5801275	0.0110935	0.775821	-	ERMP1	ENSG00000099219.14	CDS
chr9	5801275	5801316	0.000893145	0.600292	-	ERMP1	ENSG00000099219.14	CDS
chr9	5785436	5785473	0.0130712	0.59132	-	ERMP1	ENSG00000099219.14	3' UTR
chr9	5786534	5786569	0.00104333	0.588641	-	ERMP1	ENSG00000099219.14	3' UTR
chr9	5787104	5787134	0.00985975	0.552551	-	ERMP1	ENSG00000099219.14	3' UTR
chr9	5805623	5805641	0.0231464	0.522596	-	ERMP1	ENSG00000099219.14	CDS
chr9	5786312	5786457	0.00350443	0.512906	-	ERMP1	ENSG00000099219.14	3' UTR
chr17	64039718	64039829	0.0163669	0.556558	-	ERN1	ENSG00000178607.16	3' UTR
chr1	236217823	236217890	0.00288602	0.514889	-	ERO1B	ENSG00000086619.14	3' UTR
chr1	8012047	8012093	0.000959133	0.90876	-	ERRFI1	ENSG00000116285.13	3' UTR
chr7	158733219	158733262	0.00232863	0.62225	-	ESYT2	ENSG00000117868.17	3' UTR
chr7	158767696	158767731	0.0341904	0.564531	-	ESYT2	ENSG00000117868.17	CDS
chr7	158764816	158764829	0.0493961	0.527875	-	ESYT2	ENSG00000117868.17	CDS
chr11	128459844	128459921	0.000148896	0.64418	-	ETS1	ENSG00000134954.14	3' UTR
chr3	186048269	186048331	0.0341738	0.518999	-	ETV5	ENSG00000244405.8	3' UTR
chr1	160998546	160998635	0.0274267	0.640564	-	F11R	ENSG00000158769.18	3' UTR
chr1	160997725	160997814	0.0367463	0.533615	-	F11R	ENSG00000158769.18	3' UTR
chr5	76733842	76733892	0.000241841	0.704712	+	F2R	ENSG00000181104.7	3' UTR
chr5	76734614	76734639	0.0195048	0.564365	+	F2R	ENSG00000181104.7	3' UTR
chr5	76834283	76834409	0.000136247	0.935884	+	F2RL1	ENSG00000164251.5	3' UTR
chr5	76833960	76834067	0.00350591	0.868938	+	F2RL1	ENSG00000164251.5	3' UTR
chr5	76833864	76833960	0.0381687	0.774282	+	F2RL1	ENSG00000164251.5	3' UTR
chr11	61803364	61803403	0.00841906	0.762292	-	FADS1	ENSG00000149485.19	CDS
chr11	61799931	61799952	0.0444593	0.653959	-	FADS1	ENSG00000149485.19	3' UTR
chr11	61799952	61800019	0.0130054	0.596898	-	FADS1	ENSG00000149485.19	3' UTR
chr11	61802275	61802334	0.0064787	0.587118	-	FADS1	ENSG00000149485.19	3' UTR
chr11	61803090	61803108	0.0378248	0.56758	-	FADS1	ENSG00000149485.19	CDS
chr11	61801525	61801539	0.0307515	0.534928	-	FADS1	ENSG00000149485.19	3' UTR
chr11	61865147	61865232	0.00123523	0.5421	+	FADS2	ENSG00000134824.14	CDS
chr5	176508298	176508309	0.0167622	0.792623	+	FAF2	ENSG00000113194.13	3' UTR
chr5	176509895	176509954	0.00112933	0.675253	+	FAF2	ENSG00000113194.13	3' UTR
chr5	176509633	176509694	0.00494061	0.671199	+	FAF2	ENSG00000113194.13	3' UTR
chr5	176509392	176509468	0.0358484	0.618189	+	FAF2	ENSG00000113194.13	3' UTR
chr5	176508309	176508329	0.0011186	0.598176	+	FAF2	ENSG00000113194.13	3' UTR
chr4	38945191	38945278	0.00489183	0.615259	+	FAM114A1	ENSG00000197712.12	3' UTR
chr1	179073067	179073080	0.0493206	0.544432	+	FAM20B	ENSG00000116199.12	3' UTR
chr12	13081272	13081318	0.0408673	0.640544	+	FAM234B	ENSG00000084444.14	3' UTR
chr17	18970281	18970429	0.00967991	0.722608	-	FAM83G	ENSG00000188522.15	3' UTR
chr6	17609313	17609349	0.0124724	0.649835	+	FAM8A1	ENSG00000137414.6	3' UTR
chr4	186619939	186620026	0.00746985	0.911867	-	FAT1	ENSG00000083857.14	CDS
chr4	186707291	186707333	0.0108006	0.839209	-	FAT1	ENSG00000083857.14	CDS
chr4	186621234	186621300	0.024129	0.747719	-	FAT1	ENSG00000083857.14	CDS
chr4	186596757	186596777	0.0101323	0.743648	-	FAT1	ENSG00000083857.14	CDS
chr4	186619777	186619866	0.00146089	0.62545	-	FAT1	ENSG00000083857.14	CDS
chr4	186628494	186628530	0.00104456	0.625399	-	FAT1	ENSG00000083857.14	CDS
chr4	186619476	186619494	0.0165236	0.603308	-	FAT1	ENSG00000083857.14	CDS
chr4	186621019	186621068	0.0061991	0.5734	-	FAT1	ENSG00000083857.14	CDS
chr4	186620947	186620973	0.0048905	0.568184	-	FAT1	ENSG00000083857.14	CDS
chr4	186620071	186620111	0.0325962	0.565642	-	FAT1	ENSG00000083857.14	CDS
chr4	186707601	186707701	0.0136563	0.560077	-	FAT1	ENSG00000083857.14	CDS
chr4	186620607	186620643	0.0224114	0.548385	-	FAT1	ENSG00000083857.14	CDS
chr4	186620441	186620543	0.00660132	0.543331	-	FAT1	ENSG00000083857.14	CDS
chr4	186617175	186617197	0.0407301	0.527437	-	FAT1	ENSG00000083857.14	CDS
chr4	186588465	186588532	0.0133149	0.524761	-	FAT1	ENSG00000083857.14	3' UTR
chr4	186621503	186621545	0.0216587	0.509176	-	FAT1	ENSG00000083857.14	CDS
chr15	48410140	48410170	0.0380391	0.54507	-	FBN1	ENSG00000166147.14	3' UTR
chr7	5478154	5478223	0.00101505	0.532594	-	FBXL18	ENSG00000155034.19	3' UTR
chr4	15625369	15625444	0.0360664	0.604048	-	FBXL5	ENSG00000118564.15	CDS
chr3	196586433	196586529	0.011762	0.59263	+	FBXO45	ENSG00000174013.8	3' UTR
chr15	68290411	68290503	0.0197087	0.683822	+	FEM1B	ENSG00000169018.6	CDS
chr15	68290696	68290755	0.0355811	0.518335	+	FEM1B	ENSG00000169018.6	CDS
chr4	80286668	80286836	0.00222282	0.751068	+	FGF5	ENSG00000138675.16	CDS
chr4	1025718	1025785	0.0084448	0.796672	+	FGFRL1	ENSG00000127418.15	3' UTR
chr4	1025621	1025718	0.0473465	0.644718	+	FGFRL1	ENSG00000127418.15	3' UTR
chr7	30011798	30011858	0.00805662	0.793775	-	FKBP14	ENSG00000106080.11	3' UTR
chr7	30014568	30014611	0.0109868	0.666592	-	FKBP14	ENSG00000106080.11	3' UTR
chr7	30013519	30013585	0.00213734	0.60016	-	FKBP14	ENSG00000106080.11	3' UTR
chr7	30012684	30012825	0.0234853	0.568448	-	FKBP14	ENSG00000106080.11	3' UTR
chr7	30012543	30012651	0.000904025	0.536228	-	FKBP14	ENSG00000106080.11	3' UTR
chr7	30012873	30012950	0.00977704	0.51642	-	FKBP14	ENSG00000106080.11	3' UTR
chr7	32975245	32975310	0.00829515	0.685006	+	FKBP9	ENSG00000122642.11	CDS
chr3	58143473	58143475	0.000612312	0.614266	+	FLNB	ENSG00000136068.15	CDS
chr2	152335287	152335325	0.0300904	0.518748	+	FMNL2	ENSG00000157827.20	5' UTR
chr2	215425174	215425270	0.00959938	0.513015	-	FN1	ENSG00000115414.20	CDS
chr12	8050544	8050609	0.000234337	0.559238	+	FOXJ2	ENSG00000065970.9	CDS
chr7	4768000	4768015	0.0254585	0.520266	+	FOXK1	ENSG00000164916.11	3' UTR
chrX	71101346	71101496	0.000212317	0.548324	+	FOXO4	ENSG00000184481.17	CDS
chr3	120402856	120402895	0.0306224	0.823201	-	FSTL1	ENSG00000163430.12	CDS
chr3	120394651	120394666	0.000179607	0.74607	-	FSTL1	ENSG00000163430.12	3' UTR
chr3	120394508	120394533	0.0185915	0.647367	-	FSTL1	ENSG00000163430.12	3' UTR
chr3	120395891	120395916	0.0215397	0.609439	-	FSTL1	ENSG00000163430.12	3' UTR
chr3	120396370	120396399	0.0256079	0.599903	-	FSTL1	ENSG00000163430.12	3' UTR
chr3	120395578	120395614	0.00377783	0.546456	-	FSTL1	ENSG00000163430.12	3' UTR
chr3	120395283	120395338	0.00376789	0.521541	-	FSTL1	ENSG00000163430.12	3' UTR
chr3	120395439	120395501	0.0322654	0.518818	-	FSTL1	ENSG00000163430.12	3' UTR
chr3	120394554	120394610	0.0245791	0.50592	-	FSTL1	ENSG00000163430.12	3' UTR
chr21	46140125	46140226	0.000121543	0.562601	-	FTCD	ENSG00000160282.14	Distal intron
chr19	48966707	48966712	0.00360918	0.582777	+	FTL	ENSG00000087086.15	CDS
chrX	30630629	30630686	0.0477024	0.658961	+	FTLP2	ENSG00000232368.1	Noncoding exon
chr20	4023943	4023962	0.0150364	0.576174	+	FTLP3	ENSG00000226608.3	Noncoding exon
chr10	73775974	73776047	0.000215784	0.729626	+	FUT11	ENSG00000196968.11	3' UTR
chr10	73773642	73773708	0.00100786	0.663941	+	FUT11	ENSG00000196968.11	CDS
chr10	73777020	73777106	0.000225574	0.604844	+	FUT11	ENSG00000196968.11	Distal intron (ncRNA)
chr14	65742660	65742733	0.0264591	0.607601	+	FUT8	ENSG00000033170.17	3' UTR
chr14	65742317	65742530	0.00143715	0.523008	+	FUT8	ENSG00000033170.17	CDS
chr14	65742173	65742246	0.00499218	0.500038	+	FUT8	ENSG00000033170.17	CDS
chr19	35157479	35157498	0.0178782	0.61564	+	FXYD5	ENSG00000089327.15	CDS
chr3	197783283	197783376	0.0184849	0.592408	+	FYTTD1	ENSG00000122068.13	3' UTR
chr8	103331500	103331584	0.000531493	0.760973	+	FZD6	ENSG00000164930.12	CDS
chr8	103331397	103331464	0.0278835	0.624576	+	FZD6	ENSG00000164930.12	CDS
chr1	209676285	209676312	0.0198263	0.531234	+	G0S2	ENSG00000123689.6	3' UTR
chr12	10222127	10222204	0.0288736	0.682766	+	GABARAPL1	ENSG00000139112.11	3' UTR
chr15	26546052	26546149	0.00447949	0.674172	-	GABRB3	ENSG00000166206.15	3' UTR
chr15	26546448	26546598	0.035503	0.604079	-	GABRB3	ENSG00000166206.15	3' UTR
chr15	26547169	26547225	0.00402846	0.517606	-	GABRB3	ENSG00000166206.15	3' UTR
chr14	87933882	87934031	0.00276192	0.780773	-	GALC	ENSG00000054983.17	CDS
chr14	87933185	87933242	0.0051387	0.613252	-	GALC	ENSG00000054983.17	3' UTR
chr14	87934386	87934545	0.00197698	0.582396	-	GALC	ENSG00000054983.17	3' UTR
chr14	87933801	87933862	0.00935794	0.505198	-	GALC	ENSG00000054983.17	3' UTR
chr18	35687118	35687146	0.0443942	0.580897	+	GALNT1	ENSG00000141429.13	CDS
chr5	154420069	154420120	0.000890198	0.761014	+	GALNT10	ENSG00000164574.16	3' UTR
chr5	154419952	154420058	0.000610798	0.757164	+	GALNT10	ENSG00000164574.16	3' UTR
chr5	154418105	154418196	0.000424129	0.706082	+	GALNT10	ENSG00000164574.16	3' UTR
chr5	154420120	154420205	0.00988653	0.67234	+	GALNT10	ENSG00000164574.16	3' UTR
chr5	154417683	154417763	0.0019967	0.616403	+	GALNT10	ENSG00000164574.16	3' UTR
chr5	154418024	154418057	0.0379515	0.606965	+	GALNT10	ENSG00000164574.16	3' UTR
chr5	154417403	154417430	0.000718194	0.522217	+	GALNT10	ENSG00000164574.16	3' UTR
chr5	154418363	154418475	0.00257541	0.503248	+	GALNT10	ENSG00000164574.16	3' UTR
chr9	125302629	125302708	0.018336	0.651572	+	GAPVD1	ENSG00000165219.22	CDS
chr21	33524880	33524932	0.0238869	0.502814	-	GART	ENSG00000159131.17	CDS
chr17	44800474	44800527	0.0265538	0.745193	-	GJC1	ENSG00000182963.11	3' UTR
chr17	44799975	44800025	0.0250238	0.592824	-	GJC1	ENSG00000182963.11	3' UTR
chr17	44798739	44798774	0.0280482	0.505911	-	GJC1	ENSG00000182963.11	3' UTR
chr16	74449565	74449585	0.0300854	0.520032	-	GLG1	ENSG00000090863.12	3' UTR
chr3	52695930	52696024	0.00298125	0.584492	-	GLT8D1	ENSG00000016864.18	CDS
chr3	52695211	52695240	0.0109199	0.558095	-	GLT8D1	ENSG00000016864.18	CDS
chrX	121048163	121048265	0.0141191	0.544239	+	GLUD2	ENSG00000182890.5	CDS
chr3	155916072	155916193	0.0459131	0.562019	+	GMPS	ENSG00000163655.16	CDS
chr3	50252101	50252120	0.0244628	0.535422	+	GNAI2	ENSG00000114353.17	CDS
chr3	179400241	179400333	0.0437411	0.564527	-	GNB4	ENSG00000114450.11	3' UTR
chr4	44702586	44702687	0.000534435	0.530433	-	GNPDA2	ENSG00000163281.12	3' UTR
chr12	64714187	64714205	0.000963386	0.545269	-	GNS	ENSG00000135677.11	3' UTR
chr12	64716771	64716799	0.000503666	0.514977	-	GNS	ENSG00000135677.11	CDS
chr12	64716021	64716049	0.0309307	0.506705	-	GNS	ENSG00000135677.11	3' UTR
chr15	44414137	44414175	0.0110743	0.531115	+	GOLM2	ENSG00000166734.20	3' UTR
chr2	37098600	37098784	0.00799454	0.50568	+	GPATCH11	ENSG00000152133.16	3' UTR
chr9	130101167	130101197	0.0265713	0.914864	+	GPR107	ENSG00000148358.19	CDS
chr9	130101112	130101167	0.0421311	0.78809	+	GPR107	ENSG00000148358.19	CDS
chr9	130127519	130127561	0.000235533	0.683131	+	GPR107	ENSG00000148358.19	CDS
chr9	130136564	130136630	0.00356696	0.595637	+	GPR107	ENSG00000148358.19	3' UTR
chr9	130135535	130135592	0.00127274	0.546077	+	GPR107	ENSG00000148358.19	3' UTR
chr9	130136439	130136461	0.00593474	0.546038	+	GPR107	ENSG00000148358.19	3' UTR
chr9	130137111	130137122	0.000827016	0.53932	+	GPR107	ENSG00000148358.19	3' UTR
chr9	130137773	130137803	0.00626958	0.528961	+	GPR107	ENSG00000148358.19	3' UTR
chr9	130138737	130138781	0.00151041	0.511665	+	GPR107	ENSG00000148358.19	3' UTR
chr12	12913086	12913130	0.0150941	1.53227	+	GPRC5A	ENSG00000013588.9	3' UTR
chr12	12917678	12917714	0.00260306	1.51725	+	GPRC5A	ENSG00000013588.9	3' UTR
chr12	12917714	12917765	0.000653952	1.47222	+	GPRC5A	ENSG00000013588.9	3' UTR
chr12	12913130	12913190	0.00428717	1.44319	+	GPRC5A	ENSG00000013588.9	3' UTR
chr12	12916749	12916774	0.00189039	1.42806	+	GPRC5A	ENSG00000013588.9	3' UTR
chr12	12916671	12916724	0.00153147	1.37562	+	GPRC5A	ENSG00000013588.9	3' UTR
chr12	12912892	12912919	0.00257395	1.37301	+	GPRC5A	ENSG00000013588.9	3' UTR
chr12	12913549	12913591	0.000439694	1.36857	+	GPRC5A	ENSG00000013588.9	3' UTR
chr12	12917179	12917184	0.000111625	1.31423	+	GPRC5A	ENSG00000013588.9	3' UTR
chr12	12916774	12916834	0.00137429	1.29742	+	GPRC5A	ENSG00000013588.9	3' UTR
chr12	12916732	12916743	0.00725308	1.26958	+	GPRC5A	ENSG00000013588.9	3' UTR
chr12	12917275	12917349	0.000279264	1.26823	+	GPRC5A	ENSG00000013588.9	3' UTR
chr12	12912847	12912880	0.00312338	1.26682	+	GPRC5A	ENSG00000013588.9	3' UTR
chr12	12916993	12917027	0.00355502	1.24338	+	GPRC5A	ENSG00000013588.9	3' UTR
chr12	12916072	12916086	0.00160273	1.20855	+	GPRC5A	ENSG00000013588.9	3' UTR
chr12	12917468	12917509	0.000698695	1.20135	+	GPRC5A	ENSG00000013588.9	3' UTR
chr12	12913190	12913248	0.000393407	1.19423	+	GPRC5A	ENSG00000013588.9	3' UTR
chr12	12914964	12914972	0.00658074	1.1468	+	GPRC5A	ENSG00000013588.9	3' UTR
chr12	12913595	12913667	0.000170728	1.13458	+	GPRC5A	ENSG00000013588.9	3' UTR
chr12	12913486	12913520	0.00114312	1.12234	+	GPRC5A	ENSG00000013588.9	3' UTR
chr12	12917055	12917092	0.000553609	1.08037	+	GPRC5A	ENSG00000013588.9	3' UTR
chr12	12913003	12913086	0.00582534	1.02858	+	GPRC5A	ENSG00000013588.9	3' UTR
chr12	12916044	12916072	0.00496882	0.994008	+	GPRC5A	ENSG00000013588.9	3' UTR
chr12	12912922	12913003	0.00193611	0.954713	+	GPRC5A	ENSG00000013588.9	3' UTR
chr12	12917047	12917055	0.00157132	0.953197	+	GPRC5A	ENSG00000013588.9	3' UTR
chr12	12913452	12913486	0.00279903	0.906527	+	GPRC5A	ENSG00000013588.9	3' UTR
chr12	12912690	12912712	0.0130216	0.886965	+	GPRC5A	ENSG00000013588.9	3' UTR
chr12	12913248	12913321	0.00660062	0.88243	+	GPRC5A	ENSG00000013588.9	3' UTR
chr12	12915616	12915640	0.0173241	0.852935	+	GPRC5A	ENSG00000013588.9	3' UTR
chr12	12912763	12912828	0.00802006	0.851455	+	GPRC5A	ENSG00000013588.9	3' UTR
chr12	12917577	12917592	0.00626846	0.845775	+	GPRC5A	ENSG00000013588.9	3' UTR
chr12	12917624	12917678	0.00343047	0.839021	+	GPRC5A	ENSG00000013588.9	3' UTR
chr12	12916868	12916917	0.00348506	0.823606	+	GPRC5A	ENSG00000013588.9	3' UTR
chr12	12916917	12916993	0.00608489	0.769537	+	GPRC5A	ENSG00000013588.9	3' UTR
chr12	12912582	12912643	0.0104123	0.746525	+	GPRC5A	ENSG00000013588.9	3' UTR
chr12	12917107	12917112	0.000250322	0.74066	+	GPRC5A	ENSG00000013588.9	3' UTR
chr12	12917592	12917605	0.00441258	0.731099	+	GPRC5A	ENSG00000013588.9	3' UTR
chr12	12912649	12912674	0.0122736	0.680706	+	GPRC5A	ENSG00000013588.9	3' UTR
chr12	12917605	12917624	0.00327493	0.672059	+	GPRC5A	ENSG00000013588.9	3' UTR
chr12	12913321	12913350	0.00561438	0.671682	+	GPRC5A	ENSG00000013588.9	3' UTR
chr12	12913369	12913399	0.00506262	0.642545	+	GPRC5A	ENSG00000013588.9	3' UTR
chr12	12913399	12913452	0.0110948	0.556506	+	GPRC5A	ENSG00000013588.9	3' UTR
chr12	12913350	12913369	0.00288923	0.545357	+	GPRC5A	ENSG00000013588.9	3' UTR
chr12	12912479	12912499	0.0147286	0.538217	+	GPRC5A	ENSG00000013588.9	CDS
chr19	48444358	48444405	0.000551079	0.891479	+	GRIN2D	ENSG00000105464.3	3' UTR
chr19	48444853	48444896	0.000338697	0.551049	+	GRIN2D	ENSG00000105464.3	3' UTR
chr19	48444410	48444556	0.0228028	0.527158	+	GRIN2D	ENSG00000105464.3	3' UTR
chr8	143992706	143992743	0.00646486	0.520482	+	GRINA	ENSG00000178719.17	CDS
chr5	149353473	149353507	0.0133595	0.505831	+	GRPEL2	ENSG00000164284.15	3' UTR
chr12	42083916	42083984	0.0260772	0.567693	-	GXYLT1	ENSG00000151233.11	3' UTR
chr12	42084130	42084155	0.00300563	0.558542	-	GXYLT1	ENSG00000151233.11	3' UTR
chr12	42109593	42109639	0.0317548	0.543586	-	GXYLT1	ENSG00000151233.11	CDS
chr22	37806456	37806506	0.000748991	0.680203	+	H1-0	ENSG00000189060.5	3' UTR
chr1	9266503	9266549	0.00404257	0.763464	+	H6PD	ENSG00000049239.13	3' UTR
chr1	9266549	9266619	0.000215801	0.675214	+	H6PD	ENSG00000049239.13	3' UTR
chr1	9266463	9266486	0.01825	0.659851	+	H6PD	ENSG00000049239.13	3' UTR
chr1	9268730	9268777	0.00137482	0.657774	+	H6PD	ENSG00000049239.13	3' UTR
chr1	9266321	9266440	0.00881788	0.560311	+	H6PD	ENSG00000049239.13	3' UTR
chr1	9267365	9267393	0.00323926	0.524091	+	H6PD	ENSG00000049239.13	3' UTR
chr1	9269545	9269578	0.00997906	0.519811	+	H6PD	ENSG00000049239.13	3' UTR
chr1	9266270	9266301	0.0376994	0.504347	+	H6PD	ENSG00000049239.13	3' UTR
chr3	123492503	123492556	0.0240611	0.793384	-	HACD2	ENSG00000206527.10	3' UTR
chr3	123493997	123494070	0.0015796	0.76714	-	HACD2	ENSG00000206527.10	3' UTR
chr3	123494353	123494408	0.00444852	0.750561	-	HACD2	ENSG00000206527.10	3' UTR
chr3	123494573	123494610	0.0304611	0.554679	-	HACD2	ENSG00000206527.10	3' UTR
chr3	123494610	123494682	0.0032878	0.50827	-	HACD2	ENSG00000206527.10	3' UTR
chr15	65577245	65577258	0.0291193	0.558462	+	HACD3	ENSG00000074696.13	3' UTR
chr15	65576532	65576611	0.0492368	0.512409	+	HACD3	ENSG00000074696.13	3' UTR
chr5	140333083	140333251	0.0287996	0.864426	-	HBEGF	ENSG00000113070.8	3' UTR
chr5	140333537	140333606	0.00161187	0.573901	-	HBEGF	ENSG00000113070.8	3' UTR
chr5	140332859	140332918	0.000794167	0.567873	-	HBEGF	ENSG00000113070.8	3' UTR
chr6	134975755	134975808	0.00513143	0.740635	-	HBS1L	ENSG00000112339.15	Distal intron
chr6	134969237	134969298	0.00689368	0.674329	-	HBS1L	ENSG00000112339.15	CDS
chr6	134970423	134970469	0.00602273	0.631027	-	HBS1L	ENSG00000112339.15	Distal intron
chr6	134978677	134978722	0.0455343	0.542494	-	HBS1L	ENSG00000112339.15	CDS
chr6	134974059	134974094	0.0370567	0.529293	-	HBS1L	ENSG00000112339.15	Distal intron
chr6	134974237	134974257	0.0187771	0.515593	-	HBS1L	ENSG00000112339.15	Distal intron
chr6	134971496	134971524	0.0174578	0.505447	-	HBS1L	ENSG00000112339.15	Distal intron
chr16	3022828	3022898	0.00096049	0.706694	-	HCFC1R1	ENSG00000103145.11	CDS
chr15	83151213	83151319	0.0349811	0.589552	-	HDGFL3	ENSG00000166503.9	CDS
chr15	83150014	83150052	0.0303898	0.563057	-	HDGFL3	ENSG00000166503.9	Distal intron
chr15	83144553	83144583	0.0331217	0.543264	-	HDGFL3	ENSG00000166503.9	Distal intron
chr12	12987171	12987239	0.00384302	0.577881	-	HEBP1	ENSG00000013583.10	CDS
chr14	31101205	31101232	0.00373109	0.731822	-	HECTD1	ENSG00000092148.13	CDS
chr14	31112414	31112464	0.00976427	0.541369	-	HECTD1	ENSG00000092148.13	CDS
chr14	31109544	31109598	0.000232118	0.529908	-	HECTD1	ENSG00000092148.13	CDS
chr14	31101260	31101311	0.0340016	0.505275	-	HECTD1	ENSG00000092148.13	CDS
chr3	125012854	125012923	0.0183095	0.679833	-	HEG1	ENSG00000173706.14	CDS
chr3	124970009	124970055	0.0021104	0.607509	-	HEG1	ENSG00000173706.14	3' UTR
chr3	124966102	124966168	0.00132693	0.568103	-	HEG1	ENSG00000173706.14	3' UTR
chr7	35667540	35667587	0.0211878	0.605658	-	HERPUD2	ENSG00000122557.11	CDS
chr5	74718795	74718821	0.0238969	0.669201	+	HEXB	ENSG00000049860.14	CDS
chr5	74720647	74720670	0.0493846	0.609026	+	HEXB	ENSG00000049860.14	CDS
chr5	74713587	74713633	0.00815531	0.558174	+	HEXB	ENSG00000049860.14	CDS
chr7	75533758	75533794	0.0190031	0.513368	-	HIP1	ENSG00000127946.17	3' UTR
chr1	113976689	113976711	0.00117536	0.69787	+	HIPK1	ENSG00000163349.22	3' UTR
chr1	113970096	113970115	0.0308207	0.604022	+	HIPK1	ENSG00000163349.22	CDS
chr1	113975124	113975181	0.0186084	0.562888	+	HIPK1	ENSG00000163349.22	3' UTR
chr6	12163833	12163879	0.0124875	0.557637	+	HIVEP1	ENSG00000095951.17	CDS
chr6	142771619	142771695	0.0439713	0.568751	-	HIVEP2	ENSG00000010818.10	CDS
chr6	142772087	142772206	0.0109934	0.537599	-	HIVEP2	ENSG00000010818.10	CDS
chr6	31354483	31354526	0.00946523	0.641595	-	HLA-B	ENSG00000234745.11	CDS
chr6	30493427	30493562	0.0408368	0.547896	+	HLA-E	ENSG00000204592.9	3' UTR
chr6	30493342	30493427	0.000915835	0.528325	+	HLA-E	ENSG00000204592.9	3' UTR
chr19	41292468	41292486	0.00596618	0.615534	+	HNRNPUL1	ENSG00000105323.17	CDS
chr1	87109044	87109093	0.0307572	0.645053	+	HS2ST1	ENSG00000153936.17	3' UTR
chr12	63823446	63823457	0.0322214	0.67003	+	hsa-mir-10527	MI0033674	miRNA proximal
chr19	13836454	13836467	0.00040269	0.990027	-	hsa-mir-27a	MI0000085	miRNA
chr19	13836446	13836454	0.00134281	0.845576	-	hsa-mir-27a	MI0000085	miRNA
chr14	74480186	74480229	0.0428277	0.550519	-	hsa-mir-4709	MI0017342	miRNA
chr12	12915833	12915898	0.000312081	0.732845	+	hsa-mir-614	MI0003627	miRNA
chr4	87336629	87336750	0.0188065	0.517825	-	HSD17B11	ENSG00000198189.11	3' UTR
chr4	87340519	87340600	0.0361133	0.506109	-	HSD17B11	ENSG00000198189.11	CDS
chr16	84122835	84122985	0.00956921	0.649992	-	HSDL1	ENSG00000103160.12	3' UTR
chr21	14371613	14371629	0.00240069	0.886893	-	HSPA13	ENSG00000155304.6	3' UTR
chr7	10451465	10451559	0.0220984	0.506665	+	HSPA8P8	ENSG00000229091.3	Noncoding exon
chr12	119194230	119194264	0.0104052	0.614567	+	HSPB8	ENSG00000152137.8	3' UTR
chr1	220140187	220140193	0.0068831	0.523054	+	IARS2	ENSG00000067704.10	CDS
chr1	220103478	220103491	0.0103762	0.512535	+	IARS2	ENSG00000067704.10	CDS
chr1	6224315	6224332	0.0138645	0.685171	-	ICMT	ENSG00000116237.16	3' UTR
chr1	6224332	6224389	0.0220156	0.681357	-	ICMT	ENSG00000116237.16	3' UTR
chr6	19839413	19839454	0.00335197	0.517731	+	ID4	ENSG00000172201.12	3' UTR
chr11	314042	314223	0.0119017	0.827576	+	IFITM1	ENSG00000185885.16	CDS
chr6	137206185	137206227	0.0166998	0.582195	-	IFNGR1	ENSG00000027697.15	CDS
chr6	137198509	137198569	0.0126298	0.539749	-	IFNGR1	ENSG00000027697.15	CDS
chr7	112472772	112472837	0.0366206	0.619538	+	IFRD1	ENSG00000006652.15	CDS
chr12	98624522	98624571	0.00287596	0.630521	-	IKBIP	ENSG00000166130.15	3' UTR
chrX	118792352	118792388	0.000513123	0.628149	+	IL13RA1	ENSG00000131724.11	3' UTR
chrX	118794127	118794147	0.00371103	0.555367	+	IL13RA1	ENSG00000131724.11	3' UTR
chrX	118791936	118791986	0.00388006	0.543723	+	IL13RA1	ENSG00000131724.11	3' UTR
chr5	55960514	55960554	0.00775916	0.753638	-	IL6ST	ENSG00000134352.20	CDS
chr5	55940486	55940523	0.000162923	0.742339	-	IL6ST	ENSG00000134352.20	3' UTR
chr5	55976220	55976231	0.00616318	0.70493	-	IL6ST	ENSG00000134352.20	CDS
chr5	55954852	55954880	0.0192355	0.66797	-	IL6ST	ENSG00000134352.20	CDS
chr5	55960433	55960447	0.0239588	0.611708	-	IL6ST	ENSG00000134352.20	CDS
chr5	55954974	55954991	0.0104664	0.609421	-	IL6ST	ENSG00000134352.20	CDS
chr5	55941150	55941166	0.00348965	0.585112	-	IL6ST	ENSG00000134352.20	CDS
chr5	55963495	55963501	0.000900914	0.551942	-	IL6ST	ENSG00000134352.20	CDS
chr5	55963489	55963495	0.000663214	0.527644	-	IL6ST	ENSG00000134352.20	CDS
chr10	103289881	103289971	0.00122109	0.524157	+	INA	ENSG00000148798.11	3' UTR
chr15	40325080	40325216	0.00164278	0.623967	+	INAFM2	ENSG00000259330.3	3' UTR
chr19	7112471	7112508	0.0219819	0.510054	-	INSR	ENSG00000171105.14	3' UTR
chr12	26916042	26916137	0.0169744	0.794407	-	INTS13	ENSG00000064102.15	CDS
chr12	26936619	26936657	0.014149	0.584763	-	INTS13	ENSG00000064102.15	CDS
chr13	98014044	98014072	0.010784	0.822949	+	IPO5	ENSG00000065150.21	CDS
chr13	24123021	24123071	0.0428406	0.762049	-	IPO7P2	ENSG00000225674.1	Noncoding exon
chr15	90474635	90474686	0.00453132	0.831627	+	IQGAP1	ENSG00000140575.13	CDS
chr15	90474690	90474691	0.00106969	0.659978	+	IQGAP1	ENSG00000140575.13	CDS
chr12	54396169	54396240	0.0093486	0.636109	-	ITGA5	ENSG00000161638.11	3' UTR
chr2	172504571	172504598	0.0241138	0.905462	+	ITGA6	ENSG00000091409.15	3' UTR
chr2	172504617	172504701	0.0162564	0.627154	+	ITGA6	ENSG00000091409.15	3' UTR
chr2	172504701	172504726	0.0207828	0.603253	+	ITGA6	ENSG00000091409.15	3' UTR
chr2	172505659	172505676	0.0124438	0.561109	+	ITGA6	ENSG00000091409.15	3' UTR
chr2	172504726	172504763	0.000937624	0.525053	+	ITGA6	ENSG00000091409.15	3' UTR
chr10	32923611	32923633	0.000337877	0.749074	-	ITGB1	ENSG00000150093.19	CDS
chr10	32923589	32923602	0.00116645	0.738282	-	ITGB1	ENSG00000150093.19	CDS
chr3	124789273	124789378	0.0120684	0.861962	-	ITGB5	ENSG00000082781.12	Distal intron
chr3	124776650	124776681	0.00246363	0.835055	-	ITGB5	ENSG00000082781.12	Distal intron
chr3	124794054	124794104	0.0129871	0.797196	-	ITGB5	ENSG00000082781.12	Distal intron
chr3	124778972	124778995	0.00111977	0.792475	-	ITGB5	ENSG00000082781.12	Distal intron
chr3	124795124	124795185	0.000122204	0.785991	-	ITGB5	ENSG00000082781.12	Distal intron
chr3	124793488	124793509	0.000363035	0.757085	-	ITGB5	ENSG00000082781.12	Distal intron
chr3	124784111	124784137	0.00048899	0.742753	-	ITGB5	ENSG00000082781.12	Distal intron
chr3	124793408	124793450	0.0139903	0.723169	-	ITGB5	ENSG00000082781.12	Distal intron
chr3	124775783	124775817	0.00355646	0.722554	-	ITGB5	ENSG00000082781.12	Distal intron
chr3	124788282	124788305	0.000971622	0.714411	-	ITGB5	ENSG00000082781.12	Distal intron
chr3	124781050	124781075	0.0212944	0.710804	-	ITGB5	ENSG00000082781.12	Distal intron
chr3	124794347	124794378	0.00872535	0.690066	-	ITGB5	ENSG00000082781.12	Distal intron
chr3	124778617	124778678	0.00185757	0.686691	-	ITGB5	ENSG00000082781.12	Distal intron
chr3	124774887	124774911	0.00443353	0.68103	-	ITGB5	ENSG00000082781.12	Distal intron
chr3	124787765	124787819	0.0092278	0.655871	-	ITGB5	ENSG00000082781.12	Distal intron
chr3	124787415	124787467	0.00545404	0.65047	-	ITGB5	ENSG00000082781.12	Distal intron
chr3	124783551	124783604	0.0109364	0.650381	-	ITGB5	ENSG00000082781.12	Distal intron
chr3	124777142	124777251	0.0372762	0.647719	-	ITGB5	ENSG00000082781.12	Distal intron
chr3	124775851	124775909	0.0429387	0.642214	-	ITGB5	ENSG00000082781.12	Distal intron
chr3	124773876	124773910	0.0120278	0.633433	-	ITGB5	ENSG00000082781.12	CDS
chr3	124776095	124776130	0.00132453	0.628257	-	ITGB5	ENSG00000082781.12	Distal intron
chr3	124783382	124783434	0.000362684	0.622617	-	ITGB5	ENSG00000082781.12	Distal intron
chr3	124764416	124764483	0.0265931	0.618557	-	ITGB5	ENSG00000082781.12	CDS
chr3	124790634	124790677	0.00141241	0.612735	-	ITGB5	ENSG00000082781.12	Distal intron
chr3	124776058	124776091	0.0215094	0.61158	-	ITGB5	ENSG00000082781.12	Distal intron
chr3	124785135	124785208	0.000307739	0.607686	-	ITGB5	ENSG00000082781.12	Distal intron
chr3	124784453	124784498	0.0191315	0.59835	-	ITGB5	ENSG00000082781.12	Distal intron
chr3	124783867	124783968	0.00173988	0.592976	-	ITGB5	ENSG00000082781.12	Distal intron
chr3	124784554	124784598	0.00657029	0.589808	-	ITGB5	ENSG00000082781.12	Distal intron
chr3	124763283	124763330	0.00739741	0.589437	-	ITGB5	ENSG00000082781.12	3' UTR
chr3	124777840	124777911	0.00723631	0.589104	-	ITGB5	ENSG00000082781.12	Distal intron
chr3	124777273	124777291	0.00399582	0.580675	-	ITGB5	ENSG00000082781.12	Distal intron
chr3	124793923	124793964	0.00166602	0.569516	-	ITGB5	ENSG00000082781.12	Distal intron
chr3	124786108	124786136	0.0106333	0.550872	-	ITGB5	ENSG00000082781.12	Distal intron
chr3	124779166	124779197	0.00817488	0.550656	-	ITGB5	ENSG00000082781.12	Distal intron
chr3	124777757	124777783	0.0162724	0.550169	-	ITGB5	ENSG00000082781.12	Distal intron
chr3	124787474	124787501	0.0163312	0.538812	-	ITGB5	ENSG00000082781.12	Distal intron
chr3	124777613	124777652	0.00143757	0.537369	-	ITGB5	ENSG00000082781.12	Distal intron
chr3	124769059	124769106	0.0386259	0.514633	-	ITGB5	ENSG00000082781.12	CDS
chr3	124780873	124780894	0.00438537	0.505881	-	ITGB5	ENSG00000082781.12	Distal intron
chr3	124776259	124776298	0.0257591	0.504014	-	ITGB5	ENSG00000082781.12	Distal intron
chr13	48261147	48261153	0.0114402	0.665282	+	ITM2B	ENSG00000136156.15	CDS
chr2	230876923	230876940	0.0211243	0.628923	+	ITM2C	ENSG00000135916.16	CDS
chr10	104314263	104314372	0.000324933	0.793231	-	ITPRIP	ENSG00000148841.17	3' UTR
chr10	104312485	104312549	0.0147084	0.506442	-	ITPRIP	ENSG00000148841.17	3' UTR
chr16	19117731	19117782	0.000764914	0.665108	+	ITPRIPL2	ENSG00000205730.6	3' UTR
chr16	19119815	19119884	0.00966457	0.64084	+	ITPRIPL2	ENSG00000205730.6	3' UTR
chr16	19117922	19117980	0.00340374	0.564147	+	ITPRIPL2	ENSG00000205730.6	3' UTR
chr16	19117437	19117502	0.0132667	0.518189	+	ITPRIPL2	ENSG00000205730.6	3' UTR
chr5	134580775	134580823	0.00744277	0.721128	+	JADE2	ENSG00000043143.20	3' UTR
chr5	134580854	134580918	0.0336882	0.611452	+	JADE2	ENSG00000043143.20	3' UTR
chr5	134580294	134580358	0.00496258	0.552383	+	JADE2	ENSG00000043143.20	3' UTR
chr5	134582112	134582170	0.0323434	0.52103	+	JADE2	ENSG00000043143.20	3' UTR
chr11	134150146	134150229	0.0010086	0.616188	+	JAM3	ENSG00000166086.13	3' UTR
chr11	134150349	134150427	0.000370515	0.600366	+	JAM3	ENSG00000166086.13	3' UTR
chr11	134139856	134139878	0.000849985	0.562704	+	JAM3	ENSG00000166086.13	CDS
chr14	59495028	59495107	0.0143558	0.808518	+	JKAMP	ENSG00000050130.18	CDS
chr10	63167599	63167672	0.00276359	0.512856	-	JMJD1C	ENSG00000171988.19	3' UTR
chr10	75030377	75030458	0.0014148	0.502539	+	KAT6B	ENSG00000156650.14	CDS
chr2	85049415	85049455	0.0168345	0.704825	+	KCMF1	ENSG00000176407.18	CDS
chr2	85053145	85053207	0.00453733	0.695057	+	KCMF1	ENSG00000176407.18	CDS
chr2	85046131	85046190	0.000577936	0.689316	+	KCMF1	ENSG00000176407.18	CDS
chr2	85046102	85046131	0.0368308	0.549493	+	KCMF1	ENSG00000176407.18	CDS
chr2	85049458	85049514	0.0362227	0.50211	+	KCMF1	ENSG00000176407.18	CDS
chr10	76891615	76891716	0.0393773	0.594872	-	KCNMA1	ENSG00000156113.24	CDS
chr10	76887294	76887374	0.0199581	0.561743	-	KCNMA1	ENSG00000156113.24	CDS
chr6	73197786	73197909	0.00410119	0.636015	+	KCNQ5	ENSG00000185760.16	3' UTR
chr6	73194874	73194901	0.000682049	0.533823	+	KCNQ5	ENSG00000185760.16	CDS
chr19	48389688	48389696	0.0360768	0.522231	-	KDELR1	ENSG00000105438.9	CDS
chr19	48384266	48384284	0.0249748	0.504774	-	KDELR1	ENSG00000105438.9	CDS
chr14	24438281	24438374	0.000475293	0.553022	+	KHNYN	ENSG00000100441.10	3' UTR
chr17	28637879	28637981	0.0276949	0.527761	-	KIAA0100	ENSG00000007202.15	CDS
chr17	28635108	28635123	0.0275478	0.522099	-	KIAA0100	ENSG00000007202.15	CDS
chr1	35449917	35449995	0.0176535	0.680052	-	KIAA0319L	ENSG00000142687.18	CDS
chr4	122339214	122339281	0.00507055	0.738939	+	KIAA1109	ENSG00000138688.15	CDS
chr4	122271343	122271458	0.0104268	0.611657	+	KIAA1109	ENSG00000138688.15	CDS
chr4	122264297	122264376	0.0454645	0.536768	+	KIAA1109	ENSG00000138688.15	CDS
chr4	122281562	122281615	0.0111217	0.532142	+	KIAA1109	ENSG00000138688.15	CDS
chr4	122240212	122240318	0.0285859	0.52276	+	KIAA1109	ENSG00000138688.15	CDS
chr11	33542415	33542503	0.000194545	0.91467	+	KIAA1549L	ENSG00000110427.16	CDS
chr11	33545351	33545361	0.0172324	0.84377	+	KIAA1549L	ENSG00000110427.16	CDS
chr11	33547842	33547867	0.00280965	0.770082	+	KIAA1549L	ENSG00000110427.16	CDS
chr11	33544088	33544172	0.0226262	0.769101	+	KIAA1549L	ENSG00000110427.16	CDS
chr11	33547781	33547786	0.0063942	0.763023	+	KIAA1549L	ENSG00000110427.16	CDS
chr11	33668332	33668381	0.000409053	0.700715	+	KIAA1549L	ENSG00000110427.16	3' UTR
chr11	33543992	33544088	0.0100854	0.695144	+	KIAA1549L	ENSG00000110427.16	CDS
chr11	33551044	33551053	0.0149006	0.667148	+	KIAA1549L	ENSG00000110427.16	CDS
chr11	33668412	33668454	0.0102949	0.655871	+	KIAA1549L	ENSG00000110427.16	3' UTR
chr11	33669614	33669616	0.0158851	0.64943	+	KIAA1549L	ENSG00000110427.16	3' UTR
chr11	33551185	33551256	0.0226086	0.633634	+	KIAA1549L	ENSG00000110427.16	CDS
chr11	33543837	33543883	0.000892014	0.633184	+	KIAA1549L	ENSG00000110427.16	CDS
chr11	33543373	33543481	0.00579595	0.62939	+	KIAA1549L	ENSG00000110427.16	CDS
chr11	33669047	33669107	0.00643375	0.581028	+	KIAA1549L	ENSG00000110427.16	3' UTR
chr11	33669608	33669614	0.00777055	0.579786	+	KIAA1549L	ENSG00000110427.16	3' UTR
chr11	33552117	33552124	0.00949235	0.569917	+	KIAA1549L	ENSG00000110427.16	CDS
chr11	33544258	33544324	0.00403548	0.529778	+	KIAA1549L	ENSG00000110427.16	CDS
chr11	33545163	33545231	0.0316326	0.5088	+	KIAA1549L	ENSG00000110427.16	CDS
chr22	25028988	25029008	0.00784943	0.525572	+	KIAA1671	ENSG00000197077.13	CDS
chr2	149023934	149023980	0.000561875	0.628849	+	KIF5C	ENSG00000168280.17	3' UTR
chr2	149023141	149023212	0.0178433	0.53064	+	KIF5C	ENSG00000168280.17	3' UTR
chr1	158096902	158096944	0.0255168	0.851991	+	KIRREL1	ENSG00000183853.18	3' UTR
chr1	158096381	158096488	0.00436273	0.702824	+	KIRREL1	ENSG00000183853.18	3' UTR
chr1	158096087	158096136	0.0225779	0.678109	+	KIRREL1	ENSG00000183853.18	3' UTR
chr1	158096833	158096898	0.00464251	0.654225	+	KIRREL1	ENSG00000183853.18	3' UTR
chr1	158095060	158095109	0.0449534	0.557964	+	KIRREL1	ENSG00000183853.18	CDS
chr1	158096184	158096339	0.00476308	0.542026	+	KIRREL1	ENSG00000183853.18	3' UTR
chr1	158097460	158097537	0.00617883	0.519027	+	KIRREL1	ENSG00000183853.18	3' UTR
chr1	158099535	158099617	0.0133401	0.501162	+	KIRREL1	ENSG00000183853.18	3' UTR
chr2	10048447	10048521	0.022483	0.580659	+	KLF11	ENSG00000172059.11	CDS
chr11	118524486	118524505	0.000526531	0.859977	+	KMT2A	ENSG00000118058.23	3' UTR
chr11	118524505	118524551	0.000750028	0.755259	+	KMT2A	ENSG00000118058.23	3' UTR
chr11	118506433	118506517	0.000115878	0.750687	+	KMT2A	ENSG00000118058.23	CDS
chr11	118506052	118506088	0.018126	0.699951	+	KMT2A	ENSG00000118058.23	CDS
chr11	118504528	118504541	0.000387516	0.699866	+	KMT2A	ENSG00000118058.23	CDS
chr11	118504690	118504773	0.0150528	0.659602	+	KMT2A	ENSG00000118058.23	CDS
chr11	118523434	118523447	0.00768896	0.623232	+	KMT2A	ENSG00000118058.23	3' UTR
chr11	118519624	118519716	0.00891747	0.612005	+	KMT2A	ENSG00000118058.23	CDS
chr11	118505718	118505781	0.0325896	0.594937	+	KMT2A	ENSG00000118058.23	CDS
chr11	118503646	118503682	0.0238531	0.571657	+	KMT2A	ENSG00000118058.23	CDS
chr11	118523900	118523918	0.00135674	0.553501	+	KMT2A	ENSG00000118058.23	3' UTR
chr11	118505385	118505413	0.0289231	0.538531	+	KMT2A	ENSG00000118058.23	CDS
chr11	118505569	118505596	0.0240353	0.538122	+	KMT2A	ENSG00000118058.23	CDS
chr11	118504963	118505144	0.0411488	0.535481	+	KMT2A	ENSG00000118058.23	CDS
chr11	118507529	118507560	0.0026984	0.52864	+	KMT2A	ENSG00000118058.23	CDS
chr11	118503553	118503572	0.00108074	0.52631	+	KMT2A	ENSG00000118058.23	CDS
chr11	118523280	118523291	0.0434417	0.521275	+	KMT2A	ENSG00000118058.23	3' UTR
chr11	118503824	118503898	0.00445039	0.507957	+	KMT2A	ENSG00000118058.23	CDS
chr11	118522892	118522999	0.000128574	0.50064	+	KMT2A	ENSG00000118058.23	3' UTR
chr19	35738396	35738418	0.00896297	0.562844	+	KMT2B	ENSG00000272333.7	CDS
chr12	49020065	49020118	0.0381299	0.520979	-	KMT2D	ENSG00000167548.16	3' UTR
chr3	122426990	122427041	0.0157543	0.591781	-	KPNA1	ENSG00000114030.13	CDS
chr3	160501597	160501644	0.0262031	0.604587	-	KPNA4	ENSG00000186432.9	3' UTR
chrX	120439141	120439192	0.00881285	0.687749	-	LAMP2	ENSG00000005893.16	CDS
chrX	120438176	120438214	0.0467515	0.505993	-	LAMP2	ENSG00000005893.16	3' UTR
chrX	120439081	120439141	0.028691	0.504052	-	LAMP2	ENSG00000005893.16	3' UTR
chrX	120441786	120441874	0.0271823	0.500141	-	LAMP2	ENSG00000005893.16	CDS
chr3	183154067	183154276	0.0026183	0.56135	-	LAMP3	ENSG00000078081.8	CDS
chr8	97815362	97815369	0.00118726	0.653002	+	LAPTM4B	ENSG00000104341.17	CDS
chr8	97828727	97828807	0.00115615	0.569786	+	LAPTM4B	ENSG00000104341.17	Distal intron
chr8	97830630	97830663	0.0123766	0.512044	+	LAPTM4B	ENSG00000104341.17	Distal intron
chr2	30641917	30641954	0.00689604	0.515057	+	LCLAT1	ENSG00000172954.14	3' UTR
chr10	96993876	96993958	0.0223117	0.581545	+	LCOR	ENSG00000196233.14	3' UTR
chr19	11131993	11132042	0.00672224	0.516002	+	LDLR	ENSG00000130164.14	3' UTR
chr11	36230369	36230460	0.00088486	0.548579	+	LDLRAD3	ENSG00000179241.13	3' UTR
chr1	65433410	65433473	0.0411056	0.630569	+	LEPROT	ENSG00000213625.9	3' UTR
chr22	37679613	37679633	0.0012118	0.587507	+	LGALS1	ENSG00000100097.12	CDS
chr11	27385252	27385342	0.0262922	0.53201	-	LGR4	ENSG00000205213.14	CDS
chr5	38477503	38477565	0.0206535	0.577129	-	LIFR	ENSG00000113594.10	3' UTR
chr5	38481346	38481416	0.00451027	0.530342	-	LIFR	ENSG00000113594.10	3' UTR
chr3	122886954	122887039	0.0120332	0.593515	+	LINC02035	ENSG00000273033.2	Noncoding exon
chr18	59328090	59328131	0.0066076	0.780435	-	LMAN1	ENSG00000074695.6	3' UTR
chr18	59329355	59329406	0.0180047	0.6786	-	LMAN1	ENSG00000074695.6	3' UTR
chr18	59329020	59329088	0.000255395	0.644352	-	LMAN1	ENSG00000074695.6	3' UTR
chr18	59328331	59328348	0.000235366	0.639706	-	LMAN1	ENSG00000074695.6	3' UTR
chr18	59330714	59330762	0.00854823	0.616027	-	LMAN1	ENSG00000074695.6	3' UTR
chr18	59329774	59329785	0.0047561	0.593587	-	LMAN1	ENSG00000074695.6	3' UTR
chr18	59329415	59329506	0.00343317	0.589521	-	LMAN1	ENSG00000074695.6	3' UTR
chr18	59329712	59329731	0.000273554	0.578514	-	LMAN1	ENSG00000074695.6	3' UTR
chr18	59329311	59329354	0.021774	0.577901	-	LMAN1	ENSG00000074695.6	3' UTR
chr18	59328392	59328458	0.00730824	0.576172	-	LMAN1	ENSG00000074695.6	3' UTR
chr18	59328716	59328767	0.00510447	0.573896	-	LMAN1	ENSG00000074695.6	3' UTR
chr18	59328623	59328664	0.00178096	0.556857	-	LMAN1	ENSG00000074695.6	3' UTR
chr5	177338556	177338561	0.0345004	0.527957	-	LMAN2	ENSG00000169223.15	CDS
chr2	96706686	96706810	0.00370571	0.509906	-	LMAN2L	ENSG00000114988.12	3' UTR
chr5	36099466	36099553	0.0287322	0.536807	-	LMBRD2	ENSG00000164187.7	3' UTR
chr7	98207670	98207753	0.0173508	0.730095	+	LMTK2	ENSG00000164715.6	3' UTR
chr5	97028885	97028941	0.00521039	0.674054	+	LNPEP	ENSG00000113441.16	3' UTR
chr5	97035044	97035063	0.00359643	0.672446	+	LNPEP	ENSG00000113441.16	3' UTR
chr5	97033145	97033226	0.008803	0.669757	+	LNPEP	ENSG00000113441.16	3' UTR
chr5	97031025	97031071	0.00152054	0.594685	+	LNPEP	ENSG00000113441.16	3' UTR
chr5	97034251	97034270	0.0416262	0.590402	+	LNPEP	ENSG00000113441.16	3' UTR
chr5	97031179	97031206	0.00137722	0.571671	+	LNPEP	ENSG00000113441.16	3' UTR
chr5	97035985	97036095	0.020017	0.564835	+	LNPEP	ENSG00000113441.16	3' UTR
chr5	97035483	97035503	0.0155421	0.562364	+	LNPEP	ENSG00000113441.16	3' UTR
chr5	97028829	97028882	0.0289913	0.529409	+	LNPEP	ENSG00000113441.16	3' UTR
chr8	23297218	23297259	0.011323	0.690999	-	LOXL2	ENSG00000134013.16	3' UTR
chr8	23297259	23297307	0.000457167	0.657157	-	LOXL2	ENSG00000134013.16	3' UTR
chr8	23297634	23297742	0.000140387	0.524713	-	LOXL2	ENSG00000134013.16	3' UTR
chr12	6977626	6977690	0.0130399	0.690622	-	LPCAT3	ENSG00000111684.11	CDS
chr12	6981161	6981168	0.0020129	0.543316	-	LPCAT3	ENSG00000111684.11	CDS
chr15	34367079	34367151	0.0126171	0.657135	-	LPCAT4	ENSG00000176454.14	CDS
chr15	34359163	34359284	0.000979058	0.524775	-	LPCAT4	ENSG00000176454.14	CDS
chr1	113126088	113126184	0.0418137	0.546175	+	LRIG2	ENSG00000198799.12	3' UTR
chr6	149822940	149822979	0.00180155	0.519801	-	LRP11	ENSG00000120256.11	Distal intron
chr6	149822878	149822920	0.0211907	0.512544	-	LRP11	ENSG00000120256.11	Distal intron
chr12	12124564	12124566	0.0409511	0.533736	-	LRP6	ENSG00000070018.9	CDS
chr1	53246148	53246214	0.00115507	0.58011	-	LRP8	ENSG00000157193.18	3' UTR
chr4	3512869	3512932	0.0290572	0.721419	-	LRPAP1	ENSG00000163956.13	3' UTR
chr4	3512932	3512983	0.000810127	0.586898	-	LRPAP1	ENSG00000163956.13	CDS
chr4	3512842	3512869	0.0497562	0.582037	-	LRPAP1	ENSG00000163956.13	3' UTR
chr1	89934592	89934662	0.00469114	0.619355	+	LRRC8D	ENSG00000171492.14	CDS
chr1	89933751	89933809	0.00107387	0.554907	+	LRRC8D	ENSG00000171492.14	CDS
chr1	89934364	89934398	0.00335682	0.532967	+	LRRC8D	ENSG00000171492.14	CDS
chr1	89843673	89843729	0.00263438	0.525618	+	LRRC8D	ENSG00000171492.14	5' UTR
chr1	89934220	89934235	0.00638104	0.508524	+	LRRC8D	ENSG00000171492.14	CDS
chr12	96017555	96017567	0.021376	0.560912	-	LTA4H	ENSG00000111144.10	CDS
chr1	23085920	23085994	0.0026598	0.638428	-	LUZP1	ENSG00000169641.13	3' UTR
chr12	8941269	8941352	0.0195443	0.753626	-	M6PR	ENSG00000003056.8	3' UTR
chr12	8942419	8942448	0.0286883	0.682119	-	M6PR	ENSG00000003056.8	CDS
chr12	8945472	8945509	0.0481081	0.644847	-	M6PR	ENSG00000003056.8	CDS
chr12	8941830	8941917	0.0309093	0.52519	-	M6PR	ENSG00000003056.8	CDS
chr12	8942465	8942515	0.0183451	0.512257	-	M6PR	ENSG00000003056.8	CDS
chr17	81920778	81920846	0.000663525	0.681435	-	MAFG	ENSG00000197063.11	3' UTR
chr5	109855184	109855327	0.0275963	0.602669	+	MAN2A1	ENSG00000112893.9	CDS
chr5	109868079	109868116	0.00519734	0.592582	+	MAN2A1	ENSG00000112893.9	Noncoding exon
chr15	90919690	90919844	0.00306668	0.613773	+	MAN2A2	ENSG00000196547.15	CDS
chr4	6622208	6622314	0.0290644	0.617327	+	MAN2B2	ENSG00000013288.9	3' UTR
chr4	6594577	6594621	0.0113093	0.614323	+	MAN2B2	ENSG00000013288.9	CDS
chr4	6622130	6622183	0.0245203	0.569575	+	MAN2B2	ENSG00000013288.9	3' UTR
chr6	95604848	95604852	0.0354786	0.627453	+	MANEA	ENSG00000172469.16	CDS
chr1	37800035	37800083	0.00144152	0.628177	+	MANEAL	ENSG00000185090.14	CDS
chr5	72199807	72199896	0.0008723	0.711899	+	MAP1B	ENSG00000131711.15	CDS
chr5	72198896	72198959	0.0318303	0.661518	+	MAP1B	ENSG00000131711.15	CDS
chr5	72198328	72198395	0.00860504	0.658143	+	MAP1B	ENSG00000131711.15	CDS
chr5	72198511	72198632	0.00321101	0.531232	+	MAP1B	ENSG00000131711.15	CDS
chr2	101888795	101888885	0.00131709	0.547798	+	MAP4K4	ENSG00000071054.16	CDS
chr15	52064877	52064966	0.00727179	0.588956	+	MAPK6	ENSG00000069956.12	CDS
chr9	125448393	125448423	0.0366332	0.58376	-	MAPKAP1	ENSG00000119487.17	Distal intron
chr9	125450224	125450242	0.0275642	0.568641	-	MAPKAP1	ENSG00000119487.17	Distal intron
chr9	125464388	125464402	0.0448415	0.561996	-	MAPKAP1	ENSG00000119487.17	Distal intron
chr9	125454991	125455015	0.0277206	0.556833	-	MAPKAP1	ENSG00000119487.17	Distal intron
chr10	97717672	97717696	0.00524014	0.630537	+	MARVELD1	ENSG00000155254.13	3' UTR
chr2	8873266	8873288	0.00570801	0.779844	-	MBOAT2	ENSG00000143797.12	CDS
chr2	8873186	8873207	0.0062449	0.572854	-	MBOAT2	ENSG00000143797.12	CDS
chr2	8868533	8868549	0.0110943	0.515815	-	MBOAT2	ENSG00000143797.12	CDS
chr16	84068360	84068454	0.00388134	0.62243	-	MBTPS1	ENSG00000140943.17	CDS
chrX	21868541	21868584	0.00147328	0.675313	+	MBTPS2	ENSG00000012174.12	CDS
chrX	21885173	21885230	0.037854	0.564997	+	MBTPS2	ENSG00000012174.12	3' UTR
chrX	21882697	21882707	0.0168304	0.557168	+	MBTPS2	ENSG00000012174.12	3' UTR
chrX	21885272	21885288	0.00137245	0.533892	+	MBTPS2	ENSG00000012174.12	3' UTR
chr7	76054860	76054997	0.0294196	0.564479	+	MDH2	ENSG00000146701.12	CDS
chr1	204554949	204554979	0.0294847	0.600743	+	MDM4	ENSG00000198625.13	3' UTR
chr6	89710683	89710732	0.0026808	0.550817	-	MDN1	ENSG00000112159.12	CDS
chr17	61950983	61950997	0.00430928	0.715553	-	MED13	ENSG00000108510.10	CDS
chr17	61952971	61952980	0.00142068	0.646559	-	MED13	ENSG00000108510.10	CDS
chr17	61961645	61961687	0.0128422	0.612792	-	MED13	ENSG00000108510.10	CDS
chr17	61952981	61952987	0.000774604	0.601913	-	MED13	ENSG00000108510.10	CDS
chr17	61956462	61956481	0.0152429	0.598558	-	MED13	ENSG00000108510.10	CDS
chr17	61961744	61961774	0.000437533	0.534422	-	MED13	ENSG00000108510.10	CDS
chr12	115987116	115987155	0.000373008	0.516021	-	MED13L	ENSG00000123066.9	CDS
chrX	40692192	40692196	0.0303545	0.532534	-	MED14	ENSG00000180182.11	CDS
chr22	20581056	20581084	0.0127528	0.50956	+	MED15	ENSG00000099917.17	Distal intron
chr17	44667438	44667556	0.0119584	0.563779	+	MEIOC	ENSG00000180336.18	CDS
chr7	116783343	116783419	0.0044479	0.847813	+	MET	ENSG00000105976.15	CDS
chr7	116796698	116796756	0.000126577	0.590858	+	MET	ENSG00000105976.15	3' UTR
chr7	116798219	116798268	0.024208	0.564835	+	MET	ENSG00000105976.15	3' UTR
chr7	116796048	116796077	0.00226598	0.522738	+	MET	ENSG00000105976.15	CDS
chr5	154055635	154055670	0.0287619	0.582652	+	MFAP3	ENSG00000037749.12	Distal intron (ncRNA)
chr5	154054842	154054898	0.017338	0.514496	+	MFAP3	ENSG00000037749.12	3' UTR
chr9	94459385	94459392	0.0278093	0.538045	+	MFSD14B	ENSG00000148110.16	CDS
chr15	41767066	41767116	0.000225671	0.645416	+	MGA	ENSG00000174197.16	CDS
chr15	41769594	41769665	0.0161679	0.546447	+	MGA	ENSG00000174197.16	3' UTR
chr15	41767374	41767468	0.0101929	0.515381	+	MGA	ENSG00000174197.16	3' UTR
chr5	179799294	179799299	0.0051646	0.66372	-	MGAT4B	ENSG00000161013.17	CDS
chr2	134454455	134454561	0.00039233	0.684486	+	MGAT5	ENSG00000152127.9	3' UTR
chr11	12262536	12262655	0.000660569	0.583758	+	MICAL2	ENSG00000133816.16	3' UTR
chr22	37941645	37941704	0.00554816	0.541365	+	MICALL1	ENSG00000100139.13	3' UTR
chr6	31510464	31510499	0.00324792	0.761009	+	MICB	ENSG00000204516.10	3' UTR
chr6	31510290	31510348	0.00603913	0.620192	+	MICB	ENSG00000204516.10	3' UTR
chr14	73715575	73715605	0.00369974	0.680252	-	MIDEAS	ENSG00000156030.13	3' UTR
chr19	306486	306663	0.0240864	0.565936	-	MIER2	ENSG00000105556.11	3' UTR
chr10	87552604	87552645	0.0043578	0.517697	+	MINPP1	ENSG00000107789.16	3' UTR
chr10	87552645	87552734	0.016412	0.512751	+	MINPP1	ENSG00000107789.16	3' UTR
chr10	128109332	128109380	0.0172291	0.930256	-	MKI67	ENSG00000148773.14	CDS
chr10	128105088	128105176	0.00198713	0.700946	-	MKI67	ENSG00000148773.14	CDS
chr10	128111708	128111788	0.00111829	0.627463	-	MKI67	ENSG00000148773.14	CDS
chr10	128098197	128098223	0.0297512	0.597468	-	MKI67	ENSG00000148773.14	3' UTR
chr10	128110382	128110445	0.00145894	0.571525	-	MKI67	ENSG00000148773.14	CDS
chr10	128099000	128099046	0.0389063	0.537485	-	MKI67	ENSG00000148773.14	3' UTR
chr10	128097910	128097968	0.00285561	0.528529	-	MKI67	ENSG00000148773.14	3' UTR
chr10	128098761	128098807	0.0027104	0.521121	-	MKI67	ENSG00000148773.14	3' UTR
chr7	140453283	140453364	0.0132254	0.585558	-	MKRN1	ENSG00000133606.11	3' UTR
chr12	120700779	120700809	0.00418604	0.869834	+	MLEC	ENSG00000110917.8	3' UTR
chr12	120701159	120701184	0.023698	0.709494	+	MLEC	ENSG00000110917.8	3' UTR
chr12	120699442	120699493	0.0290125	0.60207	+	MLEC	ENSG00000110917.8	3' UTR
chr12	120697150	120697201	0.000648099	0.515504	+	MLEC	ENSG00000110917.8	3' UTR
chr10	21733976	21734030	0.0175215	0.756624	+	MLLT10	ENSG00000078403.17	CDS
chr10	21741945	21741962	0.00872222	0.54074	+	MLLT10	ENSG00000078403.17	CDS
chr2	149570147	149570165	0.000189718	0.72991	-	MMADHC	ENSG00000168288.13	CDS
chr2	149570083	149570140	0.000663741	0.721921	-	MMADHC	ENSG00000168288.13	CDS
chr3	155180465	155180562	0.00845215	0.724911	+	MME	ENSG00000196549.12	3' UTR
chr3	155181079	155181144	0.00139457	0.691398	+	MME	ENSG00000196549.12	3' UTR
chr3	155180379	155180465	0.00035647	0.68829	+	MME	ENSG00000196549.12	CDS
chrX	135963545	135963578	0.000575221	0.706821	-	MMGT1	ENSG00000169446.5	3' UTR
chr14	93182498	93182597	0.0184494	0.6762	-	MOAP1	ENSG00000165943.5	3' UTR
chr14	67292584	67292708	0.0283286	0.556018	+	MPP5	ENSG00000072415.9	CDS
chr18	11884078	11884167	0.00243546	0.560527	-	MPPE1	ENSG00000154889.17	3' UTR
chr1	167788890	167788908	0.0314292	0.896601	+	MPZL1	ENSG00000197965.12	3' UTR
chr1	167788908	167788934	0.0373855	0.879768	+	MPZL1	ENSG00000197965.12	3' UTR
chr1	167789945	167789966	0.0126796	0.66422	+	MPZL1	ENSG00000197965.12	3' UTR
chr1	167790109	167790142	0.0273792	0.590155	+	MPZL1	ENSG00000197965.12	3' UTR
chr1	181055287	181055402	0.0146655	0.559061	+	MR1	ENSG00000153029.14	3' UTR
chr11	68900575	68900600	0.000135105	0.577634	-	MRPL21	ENSG00000197345.13	CDS
chr6	30619506	30619521	0.0369296	0.528452	+	MRPS18B	ENSG00000204568.12	CDS
chr5	69228234	69228376	0.000127929	0.639836	+	MRPS36	ENSG00000134056.12	CDS
chr9	100576864	100576902	0.0348523	0.533145	+	MSANTD3-TMEFF1|TMEFF1	ENSG00000251349.3||ENSG00000241697.5	3' UTR
chr3	136151825	136151875	0.00531921	0.582257	-	MSL2	ENSG00000174579.4	CDS
chr2	74211754	74211816	0.0113044	0.5568	+	MTHFD2	ENSG00000065911.12	CDS
chr2	74214376	74214406	0.00920102	0.53734	+	MTHFD2	ENSG00000065911.12	3' UTR
chr17	58490746	58490777	0.000918718	0.549022	-	MTMR4	ENSG00000108389.9	3' UTR
chr1	236902698	236902724	0.0283577	0.665606	+	MTR	ENSG00000116984.14	3' UTR
chr5	79977312	79977398	0.00646568	0.510805	-	MTX3	ENSG00000177034.17	3' UTR
chr17	76679838	76679904	0.00593691	0.73286	-	MXRA7	ENSG00000182534.13	3' UTR
chr19	53875006	53875051	0.0362777	0.524623	+	MYADM	ENSG00000179820.16	3' UTR
chr19	53875231	53875308	0.0450749	0.503871	+	MYADM	ENSG00000179820.16	3' UTR
chr19	4659981	4659998	0.0114951	0.703352	-	MYDGF	ENSG00000074842.8	CDS
chr19	4658000	4658077	0.0367154	0.53301	-	MYDGF	ENSG00000074842.8	CDS
chr22	36282726	36282756	0.00469664	0.574336	-	MYH9	ENSG00000100345.22	CDS
chr22	36281761	36281777	0.0247416	0.534199	-	MYH9	ENSG00000100345.22	3' UTR
chr16	48543062	48543139	0.00237044	0.615457	-	N4BP1	ENSG00000102921.8	CDS
chr16	48542845	48542926	0.0480419	0.537026	-	N4BP1	ENSG00000102921.8	CDS
chr17	61591173	61591184	0.0335681	0.529334	-	NACA2	ENSG00000253506.3	CDS
chr4	164943655	164943692	0.0335577	0.892372	+	NACA3P	ENSG00000121089.4	Noncoding exon
chr10	119997510	119997605	0.00313673	0.60163	-	NACAP2	ENSG00000180230.6	Noncoding exon
chr17	43193517	43193591	0.00417682	0.659732	+	NBR1	ENSG00000188554.15	CDS
chr17	43190660	43190773	0.0169555	0.568959	+	NBR1	ENSG00000188554.15	CDS
chr3	172633020	172633066	0.0195916	0.863791	-	NCEH1	ENSG00000144959.11	3' UTR
chr3	172631551	172631622	0.0234907	0.794472	-	NCEH1	ENSG00000144959.11	3' UTR
chr3	172632919	172632954	0.0463369	0.649504	-	NCEH1	ENSG00000144959.11	3' UTR
chr3	172632856	172632893	0.0384938	0.634962	-	NCEH1	ENSG00000144959.11	3' UTR
chr3	172631877	172631924	0.00241634	0.57279	-	NCEH1	ENSG00000144959.11	3' UTR
chr3	172632060	172632149	0.0189618	0.564007	-	NCEH1	ENSG00000144959.11	3' UTR
chr2	182942108	182942166	0.00109908	0.854597	-	NCKAP1	ENSG00000061676.15	CDS
chr2	182935337	182935376	0.0123461	0.502594	-	NCKAP1	ENSG00000061676.15	CDS
chr17	16034900	16034944	0.0274117	0.761211	-	NCOR1	ENSG00000141027.21	CDS
chr17	16061845	16061891	0.0160217	0.643421	-	NCOR1	ENSG00000141027.21	CDS
chr17	16058477	16058496	0.0251523	0.576444	-	NCOR1	ENSG00000141027.21	CDS
chr17	16058501	16058562	0.000535689	0.521055	-	NCOR1	ENSG00000141027.21	CDS
chr12	124324484	124324502	0.0118378	0.694112	-	NCOR2	ENSG00000196498.13	3' UTR
chr11	17375940	17376036	0.000772484	0.526233	+	NCR3LG1	ENSG00000188211.9	3' UTR
chr1	53807677	53807721	0.00642638	0.85342	-	NDC1	ENSG00000058804.12	CDS
chr1	53807721	53807737	0.00790285	0.814779	-	NDC1	ENSG00000058804.12	CDS
chr1	53787204	53787215	0.00199442	0.698653	-	NDC1	ENSG00000058804.12	CDS
chr5	142151736	142151775	0.0122559	0.656836	+	NDFIP1	ENSG00000131507.11	3' UTR
chr5	142153120	142153149	0.00184768	0.582237	+	NDFIP1	ENSG00000131507.11	3' UTR
chr20	36651979	36652029	0.0155646	0.507736	-	NDRG3	ENSG00000101079.21	3' UTR
chr5	150554984	150555008	0.00431854	0.553513	+	NDST1	ENSG00000070614.15	3' UTR
chr5	150551784	150551803	0.0158871	0.526873	+	NDST1	ENSG00000070614.15	CDS
chr1	16459957	16460010	0.0384802	0.580066	+	NECAP2	ENSG00000157191.20	3' UTR
chr11	119661522	119661626	0.0400313	0.530266	-	NECTIN1	ENSG00000110400.11	3' UTR
chr11	119664303	119664359	0.00219342	0.503849	-	NECTIN1	ENSG00000110400.11	3' UTR
chr19	44888521	44888549	0.036879	0.60142	+	NECTIN2	ENSG00000130202.10	3' UTR
chr19	44888549	44888575	0.0226735	0.507415	+	NECTIN2	ENSG00000130202.10	3' UTR
chr3	111198452	111198485	0.000671012	0.643519	+	NECTIN3	ENSG00000177707.11	Distal intron
chr3	111199018	111199037	0.000556411	0.569909	+	NECTIN3	ENSG00000177707.11	Distal intron
chr3	111118929	111118948	0.00160486	0.564986	+	NECTIN3	ENSG00000177707.11	CDS
chr3	111198658	111198752	0.0495067	0.50992	+	NECTIN3	ENSG00000177707.11	Distal intron
chr14	75097125	75097145	0.0272549	0.544158	-	NEK9	ENSG00000119638.13	CDS
chr12	57058628	57058686	0.0037214	0.642732	-	NEMP1	ENSG00000166881.10	3' UTR
chr16	47083234	47083288	0.0279083	0.752436	-	NETO2	ENSG00000171208.10	CDS
chr16	47109522	47109585	0.0378656	0.642212	-	NETO2	ENSG00000171208.10	CDS
chr17	31233002	31233088	0.00129177	0.506298	+	NF1	ENSG00000196712.18	CDS
chr16	69699631	69699682	0.011178	0.609032	+	NFAT5	ENSG00000102908.22	3' UTR
chr16	69692636	69692696	0.0279304	0.543753	+	NFAT5	ENSG00000102908.22	CDS
chr16	69695184	69695205	0.0424006	0.525726	+	NFAT5	ENSG00000102908.22	CDS
chr19	3468403	3468436	0.0470397	0.600666	+	NFIC	ENSG00000141905.19	3' UTR
chr15	90271840	90271937	0.0401187	0.692262	+	NGRN	ENSG00000182768.9	3' UTR
chr1	184793039	184793165	0.020534	0.83528	-	NIBAN1	ENSG00000135842.17	3' UTR
chr1	184792954	184793039	0.00588224	0.60196	-	NIBAN1	ENSG00000135842.17	3' UTR
chr15	22827799	22827992	0.000908516	0.923273	+	NIPA1	ENSG00000170113.16	3' UTR
chr15	22828252	22828342	0.00467395	0.644428	+	NIPA1	ENSG00000170113.16	3' UTR
chr15	22827462	22827556	0.000232301	0.631714	+	NIPA1	ENSG00000170113.16	3' UTR
chr15	22828423	22828491	0.00407597	0.573136	+	NIPA1	ENSG00000170113.16	3' UTR
chr15	22828363	22828423	0.0143973	0.547066	+	NIPA1	ENSG00000170113.16	3' UTR
chr15	22828649	22828700	0.00458164	0.52547	+	NIPA1	ENSG00000170113.16	3' UTR
chr15	22827252	22827352	0.0403901	0.513512	+	NIPA1	ENSG00000170113.16	3' UTR
chr15	22826783	22826869	0.00705474	0.505133	+	NIPA1	ENSG00000170113.16	3' UTR
chr15	22838747	22838770	0.0296474	0.52944	+	NIPA2	ENSG00000140157.15	5' UTR
chr1	24470024	24470060	0.0413566	0.70284	+	NIPAL3	ENSG00000001461.17	3' UTR
chr1	24469297	24469413	0.0167391	0.611164	+	NIPAL3	ENSG00000001461.17	3' UTR
chr3	161241106	161241154	0.0337231	0.603253	+	NMD3	ENSG00000169251.13	CDS
chr5	43677719	43677803	0.0206505	0.577212	+	NNT	ENSG00000112992.18	CDS
chr16	18538523	18538593	0.00196436	0.668968	-	NOMO2	ENSG00000185164.14	CDS
chrX	71298470	71298486	0.0233412	0.667674	+	NONO	ENSG00000147140.16	CDS
chr18	23532171	23532205	0.00242224	0.8179	-	NPC1	ENSG00000141458.13	CDS
chr18	23532118	23532157	0.00597258	0.79451	-	NPC1	ENSG00000141458.13	3' UTR
chr18	23532255	23532282	0.0216592	0.52305	-	NPC1	ENSG00000141458.13	CDS
chr19	17231975	17232059	0.009707	0.542677	-	NR2F6	ENSG00000160113.5	3' UTR
chr21	14963796	14963852	0.0476898	0.543376	-	NRIP1	ENSG00000180530.11	3' UTR
chr21	14966345	14966414	0.0428062	0.52378	-	NRIP1	ENSG00000180530.11	CDS
chr6	30688746	30688789	0.0177155	0.725596	-	NRM	ENSG00000137404.14	CDS
chr6	30688718	30688732	0.0201211	0.603061	-	NRM	ENSG00000137404.14	CDS
chr5	177210445	177210503	0.0257409	0.649035	+	NSD1	ENSG00000165671.21	CDS
chr8	38271691	38271723	0.00261969	0.644798	-	NSD3	ENSG00000147548.17	3' UTR
chr8	38274095	38274136	0.00418188	0.558658	-	NSD3	ENSG00000147548.17	3' UTR
chr8	38274136	38274189	0.0326639	0.534945	-	NSD3	ENSG00000147548.17	3' UTR
chr6	85494466	85494504	0.00110915	0.94175	+	NT5E	ENSG00000135318.12	3' UTR
chr6	85495353	85495440	0.00220942	0.882458	+	NT5E	ENSG00000135318.12	3' UTR
chr6	85495002	85495029	0.0115078	0.810559	+	NT5E	ENSG00000135318.12	3' UTR
chr6	85494700	85494712	0.0217649	0.753576	+	NT5E	ENSG00000135318.12	3' UTR
chr6	85494451	85494462	0.000410157	0.729811	+	NT5E	ENSG00000135318.12	3' UTR
chr6	85494400	85494421	0.00140157	0.688736	+	NT5E	ENSG00000135318.12	3' UTR
chr6	85494961	85494989	0.0114888	0.673748	+	NT5E	ENSG00000135318.12	3' UTR
chr6	85495155	85495211	0.00618841	0.662934	+	NT5E	ENSG00000135318.12	3' UTR
chr6	85494712	85494782	0.00811635	0.630804	+	NT5E	ENSG00000135318.12	3' UTR
chr6	85495316	85495343	0.00392422	0.585727	+	NT5E	ENSG00000135318.12	3' UTR
chr11	132335317	132335438	0.0353873	0.836527	+	NTM	ENSG00000182667.14	3' UTR
chr5	37301448	37301492	0.000529143	0.528867	-	NUP155	ENSG00000113569.16	CDS
chr11	120229814	120229862	0.0309404	0.504749	+	OAF	ENSG00000184232.9	3' UTR
chr12	121641671	121641749	0.00385492	0.699034	+	ORAI1	ENSG00000276045.3	3' UTR
chr2	189782444	189782489	0.0136709	0.537443	-	ORMDL1	ENSG00000128699.14	CDS
chr1	51783942	51784024	0.0343608	0.576098	+	OSBPL9	ENSG00000117859.19	CDS
chr1	51784264	51784293	0.00479848	0.529102	+	OSBPL9	ENSG00000117859.19	CDS
chr20	44197578	44197664	0.00611858	0.711991	-	OSER1	ENSG00000132823.11	CDS
chr5	38886435	38886499	0.0168385	0.705472	+	OSMR	ENSG00000145623.13	3' UTR
chr5	38934444	38934519	0.00521996	0.689861	+	OSMR	ENSG00000145623.13	3' UTR
chr5	38933418	38933508	0.00686197	0.653503	+	OSMR	ENSG00000145623.13	CDS
chr5	38935343	38935395	0.0219457	0.527166	+	OSMR	ENSG00000145623.13	3' UTR
chr6	108043292	108043360	0.0263595	0.524359	-	OSTM1	ENSG00000081087.15	3' UTR
chr17	3673272	3673451	0.000122876	0.591268	-	P2RX5	ENSG00000083454.22	3' UTR
chr10	73008081	73008159	0.0140867	0.777313	-	P4HA1	ENSG00000122884.12	3' UTR
chr10	73007827	73007913	0.0043311	0.642714	-	P4HA1	ENSG00000122884.12	3' UTR
chr5	132192515	132192582	0.0310924	0.531969	-	P4HA2	ENSG00000072682.18	3' UTR
chr1	212364734	212364827	0.00854084	0.542422	-	PACC1	ENSG00000065600.13	3' UTR
chr1	212364839	212364915	0.000151061	0.514264	-	PACC1	ENSG00000065600.13	3' UTR
chr3	196831525	196831592	0.00222685	0.599911	+	PAK2	ENSG00000180370.10	3' UTR
chr5	102950724	102950811	0.0157033	0.916575	+	PAM	ENSG00000145730.20	CDS
chr5	102959876	102959907	0.0304341	0.536308	+	PAM	ENSG00000145730.20	CDS
chr5	102948403	102948436	0.00550401	0.535897	+	PAM	ENSG00000145730.20	CDS
chr5	102901358	102901409	0.0425907	0.519672	+	PAM	ENSG00000145730.20	CDS
chr4	78926538	78926723	0.00018457	0.70092	-	PAQR3	ENSG00000163291.14	CDS
chr4	78920645	78920683	0.0171253	0.540745	-	PAQR3	ENSG00000163291.14	CDS
chr1	25862156	25862364	0.025147	0.617	-	PAQR7	ENSG00000182749.6	3' UTR
chr1	25862681	25862755	0.00553901	0.591841	-	PAQR7	ENSG00000182749.6	3' UTR
chr4	75048934	75049006	0.000918309	0.633081	+	PARM1	ENSG00000169116.11	3' UTR
chr13	24452526	24452588	0.0208019	0.526059	-	PARP4	ENSG00000102699.6	CDS
chr5	141511263	141511407	0.0470597	0.504561	+	PCDHGA6|PCDHGA7|PCDHGB5|PCDHGB2|PCDHGA3|PCDHGA2|PCDHGA1|PCDHGA10|PCDHGB4|PCDHGA12|PCDHGC3|PCDHGA5|PCDHGC4|PCDHGC5|PCDHGB7|PCDHGA9|PCDHGA4|PCDHGB3|PCDHGA8|PCDHGA11|PCDHGB1|PCDHGB6	ENSG00000253305.2||ENSG00000240764.4||ENSG00000254221.2||ENSG00000204956.5||ENSG00000253485.2||ENSG00000242419.5||ENSG00000262209.3||ENSG00000081853.15||ENSG00000254245.3||ENSG00000253537.3||ENSG00000253953.3||ENSG00000253767.2||ENSG00000253846.2||ENSG00000253873.6||ENSG00000253910.2||ENSG00000253159.3||ENSG00000262576.3||ENSG00000253731.3||ENSG00000276547.1||ENSG00000240184.7||ENSG00000254122.3|…	3' UTR
chr14	71105410	71105438	0.0357127	0.62275	+	PCNX1	ENSG00000100731.16	CDS
chr14	71110708	71110766	0.0197341	0.595162	+	PCNX1	ENSG00000100731.16	3' UTR
chr14	71019099	71019150	0.0335415	0.560988	+	PCNX1	ENSG00000100731.16	CDS
chr14	70978323	70978355	0.00202372	0.526057	+	PCNX1	ENSG00000100731.16	CDS
chr14	60114982	60115090	0.0450056	0.684702	+	PCNX4	ENSG00000126773.13	CDS
chr14	60114759	60114871	0.0498216	0.585522	+	PCNX4	ENSG00000126773.13	CDS
chr14	60115944	60116059	0.00115282	0.577035	+	PCNX4	ENSG00000126773.13	CDS
chr14	60125121	60125166	0.0313708	0.561703	+	PCNX4	ENSG00000126773.13	CDS
chr2	70277349	70277457	0.0131102	0.69285	+	PCYOX1	ENSG00000116005.12	CDS
chr1	147178255	147178313	0.0345619	0.721446	+	PDIA3P1	ENSG00000180867.11	Noncoding exon
chr2	10784191	10784210	0.0134541	0.636661	-	PDIA6	ENSG00000143870.13	3' UTR
chr2	10784933	10784939	0.0359253	0.626687	-	PDIA6	ENSG00000143870.13	CDS
chr2	10784939	10784983	0.02542	0.577989	-	PDIA6	ENSG00000143870.13	CDS
chr8	93925139	93925226	0.0457918	0.681904	+	PDP1	ENSG00000164951.16	3' UTR
chr16	70159736	70159790	0.0235342	0.912525	+	PDPR	ENSG00000090857.14	3' UTR
chr16	70159327	70159361	0.000548029	0.705286	+	PDPR	ENSG00000090857.14	3' UTR
chr16	70157797	70157838	0.000713676	0.57462	+	PDPR	ENSG00000090857.14	3' UTR
chr16	70159572	70159653	0.0100272	0.573141	+	PDPR	ENSG00000090857.14	3' UTR
chr16	70161440	70161494	0.0101638	0.525645	+	PDPR	ENSG00000090857.14	3' UTR
chr4	39920346	39920389	0.0272195	0.598344	-	PDS5A	ENSG00000121892.15	CDS
chr10	117290225	117290318	0.00788821	0.713506	-	PDZD8	ENSG00000165650.12	CDS
chr10	117284254	117284286	0.00819718	0.579382	-	PDZD8	ENSG00000165650.12	CDS
chr10	117284555	117284596	0.00776861	0.538823	-	PDZD8	ENSG00000165650.12	CDS
chr1	160214839	160214891	0.0154535	0.581819	+	PEA15	ENSG00000162734.13	3' UTR
chr7	94666722	94666791	0.000441904	0.954319	+	PEG10	ENSG00000242265.5	3' UTR
chr7	94667418	94667480	0.0379238	0.912501	+	PEG10	ENSG00000242265.5	3' UTR
chr7	94666268	94666337	0.0238134	0.911668	+	PEG10	ENSG00000242265.5	3' UTR
chr7	94667336	94667409	0.00503512	0.862267	+	PEG10	ENSG00000242265.5	3' UTR
chr7	94666791	94666820	0.00684294	0.841208	+	PEG10	ENSG00000242265.5	3' UTR
chr7	94668041	94668084	0.0180974	0.748795	+	PEG10	ENSG00000242265.5	3' UTR
chr7	94666381	94666446	0.0343274	0.72898	+	PEG10	ENSG00000242265.5	3' UTR
chr7	94667936	94667981	0.00512417	0.703948	+	PEG10	ENSG00000242265.5	3' UTR
chr7	94666584	94666608	0.00804861	0.700414	+	PEG10	ENSG00000242265.5	3' UTR
chr7	94666833	94666859	0.00417019	0.653792	+	PEG10	ENSG00000242265.5	3' UTR
chr7	94666213	94666239	0.00390071	0.609042	+	PEG10	ENSG00000242265.5	3' UTR
chr19	33459973	33460092	0.00147599	0.709434	-	PEPD	ENSG00000124299.15	Distal intron
chr6	138091176	138091214	0.0493746	0.697647	-	PERP	ENSG00000112378.12	3' UTR
chr6	138091139	138091176	0.0259028	0.635688	-	PERP	ENSG00000112378.12	3' UTR
chr6	138091031	138091134	0.0114644	0.563316	-	PERP	ENSG00000112378.12	3' UTR
chr2	196840943	196841021	0.0362014	0.588044	-	PGAP1	ENSG00000197121.15	3' UTR
chr2	196839719	196839812	0.00217131	0.584716	-	PGAP1	ENSG00000197121.15	3' UTR
chr2	196839608	196839702	0.00109716	0.544747	-	PGAP1	ENSG00000197121.15	3' UTR
chr2	196839848	196839952	0.0440462	0.510826	-	PGAP1	ENSG00000197121.15	3' UTR
chr1	63659625	63659659	0.00025719	0.587797	+	PGM1	ENSG00000079739.17	CDS
chr12	8939693	8939798	0.0127393	0.597199	+	PHC1	ENSG00000111752.11	3' UTR
chr3	170145479	170145520	0.00161591	0.59142	-	PHC3	ENSG00000173889.16	CDS
chr1	6622668	6622807	0.00905441	0.673343	+	PHF13	ENSG00000116273.6	3' UTR
chr18	62045503	62045611	0.0499529	0.780681	-	PIGN	ENSG00000197563.11	3' UTR
chr18	62102798	62102903	0.0489124	0.722124	-	PIGN	ENSG00000197563.11	CDS
chr18	62045885	62045945	0.0379082	0.623651	-	PIGN	ENSG00000197563.11	CDS
chr18	62045465	62045503	0.00147895	0.574299	-	PIGN	ENSG00000197563.11	3' UTR
chr18	62101079	62101178	0.0212899	0.504553	-	PIGN	ENSG00000197563.11	CDS
chr17	28563814	28563841	0.0331743	0.658884	-	PIGS	ENSG00000087111.21	CDS
chr17	28563459	28563525	0.000517628	0.612863	-	PIGS	ENSG00000087111.21	CDS
chr20	45416530	45416566	0.0163116	0.588197	+	PIGT	ENSG00000124155.18	CDS
chr8	42175285	42175350	0.00785978	0.631381	-	PLAT	ENSG00000104368.18	3' UTR
chr12	14567729	14567764	0.017103	0.840301	-	PLBD1	ENSG00000121316.11	5' UTR
chr12	14511629	14511677	0.010263	0.56408	-	PLBD1	ENSG00000121316.11	CDS
chr12	14567587	14567610	0.00812808	0.506574	-	PLBD1	ENSG00000121316.11	CDS
chr9	19115846	19115989	0.0194576	0.543624	-	PLIN2	ENSG00000147872.10	3' UTR
chr3	146070755	146070845	0.000625957	0.629535	-	PLOD2	ENSG00000152952.12	CDS
chr7	101210378	101210437	0.034351	0.507733	-	PLOD3	ENSG00000106397.12	CDS
chrX	49174917	49174983	0.00174091	0.716908	+	PLP2	ENSG00000102007.11	3' UTR
chr8	38263882	38263979	0.00877945	0.597537	-	PLPP5	ENSG00000147535.17	3' UTR
chr9	4664694	4664745	0.0211183	0.683744	+	PLPP6	ENSG00000205808.7	3' UTR
chr9	4663636	4663692	0.0110503	0.501377	+	PLPP6	ENSG00000205808.7	3' UTR
chr19	11365486	11365534	0.0413861	0.578722	+	PLPPR2	ENSG00000105520.10	3' UTR
chr3	127036638	127036674	0.000326985	0.528928	+	PLXNA1	ENSG00000114554.11	3' UTR
chr18	59903181	59903219	0.0121792	0.522585	+	PMAIP1	ENSG00000141682.12	3' UTR
chr17	15230386	15230450	0.00506825	0.75634	-	PMP22	ENSG00000109099.16	3' UTR
chr17	15260649	15260758	0.00143961	0.751569	-	PMP22	ENSG00000109099.16	CDS
chr17	15230849	15230922	0.00406177	0.704312	-	PMP22	ENSG00000109099.16	CDS
chr17	15230258	15230308	0.000143593	0.569733	-	PMP22	ENSG00000109099.16	3' UTR
chr17	15229942	15230036	0.00195665	0.553484	-	PMP22	ENSG00000109099.16	3' UTR
chr17	15230629	15230689	0.00319376	0.513334	-	PMP22	ENSG00000109099.16	3' UTR
chr17	15230768	15230849	0.0288933	0.501245	-	PMP22	ENSG00000109099.16	CDS
[truncated: 866 more rows]

## Sheet: DBP down
chrom	start	end	p-value	log2 fold change	str	gene	Ensembl Gene ID	feature
[truncated: 3,498 more rows]

[truncated: 3 more sheets: DESeq2, MS_higher in treated, MS_lower in treated]
